# Supplementary material for: High-resolution array CGH clarifies events occurring on 8p in carcinogenesis
Source: BMC Cancer. 2008 Oct 7;8:288. doi: 10.1186/1471-2407-8-288 (PMC2576333; doi:10.1186/1471-2407-8-288)
Supplement: Additional File 4 — 8p array CGH. This file includes the data for 38 cancer cell lines for which array CGH was performed on the short arm of chromosome 8. [file 1471-2407-8-288-S4.xls]

## Sheet: Sheet1
Additional file 4: BAC array CGH results for 38 cancer cell lines
Clone	Position	BT-20	BT-474	CaMa-1	DU4475	HCC1143	HCC1187	HCC1419	HCC1500	HCC1569	HCC1599	HCC1806	HCC1937	HCC1954	HCC38	HCC70	Hs578t	MCF-7	MDA-MB-134	MDA-MB-175	MDA-MB-361	MDA-MB-415	MDA-MB-453	MDA-MB-468	PMC42	SKBR-3	SUM159	SUM44	SUM52	T47D	UACC812	ZR-75-1	ZR-75-30	Capan-1	CF-PAC-1	MIA PaCa-2	PancTu1	RWP-1	Suit2
RP11-130K11	81652.5	0.240988	0.0719892	0.00373497	0.0175277	0.477685	-0.12592	-0.1917	-0.110568	-0.0640857	0.338993	0.111673	0.157733	0.0799172	-0.485296	0.127841	-0.00799796	0.0942285	0.0297248	0.0750552	-0.40746	-0.126173	0.131478	0.0560673	-0.049303	0.262988	-0.19069	-0.121718	-0.314088	-0.195375	-0.107719	0.154078	0.301481	0.09199	0.916651	-0.160861	-0.29795	0.345582	-0.0343867
RP11-809I19	136164	0.487991	-0.165648	0.24918	0.245007	0.211043	-0.0481987	0.0717692	-0.184239	-0.235556	0.201109	0.212377	0.341919	-0.0106812	-0.000164265	0.474601	-0.033084	0.342756	0.0405676	0.254565	-0.0147284	0.19727	0.305744	0.586816	-0.1106	0.544112	-0.00490908	0.859527	-0.0126982	0.0114725	0.304235	0.191485	0.288358	0.207351	0.489615	-0.359722	-0.156708	0.176958	0.344816
RP11-111E15	238144	-0.0178029	-0.0608179	-0.547659	-0.219171	-0.253267	0.0560474	-0.0249313	-0.271135	-0.492433	-0.482589	-0.378586	-0.348628	-0.315725	-0.282555	-0.245763	0.0760199	-0.526684	0.962392	-0.256571	-0.474568	-0.0485525	-0.525001	-0.126959	-0.0582708	-0.294337	0.0265638	-0.486341	-0.805621	-0.32332	-0.0778344	-0.104815	-0.398681	0.03423	-0.0805261	-0.00799085	-0.0501402	-0.535967	0.0952152
RP11-91J19	384748	-0.312136	-0.10078	-0.430685	0.101415	0.0318777	-0.0850145	-0.0634523	0.340007	#N/A	-0.395966	-0.118475	-0.227735	-0.18439	-0.205571	0.00132515	0.0471169	-0.0573913	-0.212698	-0.0198146	-0.122574	0.525358	-0.364113	-0.0603355	0.0604773	0.0714922	-0.046562	-0.304893	-0.743699	-0.292833	-0.076083	0.114389	-0.0116679	-0.0220047	-0.0479736	-0.214052	-0.206903	-0.138189	-0.0633372
RP11-800L13	557124	-0.666742	-0.0981803	-0.366183	-0.110103	-0.117696	-0.107691	0.0144458	0.0681409	-0.486647	-0.445436	0.0196668	-0.242536	-0.272544	-0.572126	-0.295976	0.025842	-0.436433	-0.442828	0.0717473	-0.162233	-0.0455229	-0.328698	-0.199396	-0.202378	-0.310728	-0.00105361	-0.355026	-0.946605	-0.348792	0.0505704	0.0530455	-0.207104	0.0111998	-0.0500876	-0.39009	-0.0555567	-0.576636	-0.0290835
RP11-338B22	567988	#N/A	#N/A	#N/A	-0.0204843	-0.370536	#N/A	#N/A	0.144516	-0.334969	#N/A	#N/A	-0.299006	#N/A	#N/A	#N/A	#N/A	#N/A	#N/A	#N/A	#N/A	#N/A	#N/A	#N/A	#N/A	#N/A	#N/A	#N/A	#N/A	#N/A	-0.00607199	#N/A	#N/A	-0.115549	0.637972	#N/A	#N/A	#N/A	0.353083
RP11-12F3	722995	-0.688492	-0.11485	-0.477406	0.0576426	-0.327208	-0.0434167	0.0492151	0.2839	-0.422614	-0.447559	-0.0113078	-0.38042	-0.344792	-0.296999	-0.363381	0.0687698	-0.680287	-0.456716	-0.0133848	-0.127856	0.0257061	-0.579562	-0.331986	0.0481927	-0.1886	-0.0028219	-0.564439	-0.828212	-0.158455	-0.0549733	-0.0789628	-0.365851	-0.0416712	-0.0295902	-0.41527	-0.0524386	-0.521047	-0.0684047
CTD-2038E20	889028	#N/A	#N/A	#N/A	#N/A	#N/A	#N/A	#N/A	#N/A	#N/A	#N/A	#N/A	#N/A	#N/A	#N/A	#N/A	#N/A	0.173125	#N/A	#N/A	#N/A	#N/A	#N/A	#N/A	#N/A	#N/A	#N/A	#N/A	#N/A	#N/A	#N/A	#N/A	#N/A	#N/A	-0.076687	#N/A	#N/A	#N/A	#N/A
RP11-784G19	1.06753e+06	-0.689826	-0.21774	-0.568736	-0.546143	-0.345936	-0.0688359	0.0940019	0.0474545	-0.614648	-0.64865	-0.105955	-0.437533	-0.38959	-0.227466	-0.561647	0.0957951	-0.646635	-0.561406	-0.0580081	-0.0816428	-0.112795	-0.687296	-0.30765	-0.112876	-0.41413	-0.0261331	-0.56378	-0.882958	-0.391206	-0.00553888	-0.051194	-0.382301	0.0499932	-0.087844	-0.459541	-0.033333	-0.71396	-0.0561408
RP11-802E13	1.16505e+06	-0.220102	-0.036242	-0.406528	-0.573974	-0.275386	-0.0662297	-0.0220464	0.254366	-0.37697	-0.587952	0.0161892	-0.350793	-0.241106	-0.129149	-0.307874	-0.0685617	0.0170312	-0.370975	-0.0171692	-0.180643	-0.323439	-0.5948	-0.0875747	0.0240637	-0.0427749	-0.0515111	-0.703895	-0.86596	-0.12091	0.178248	-0.0879154	0.0258707	0.0173753	-0.0323529	-0.27832	-0.107609	-0.605883	-0.035989
RP11-238I21	1.31648e+06	-0.639899	-0.102355	-0.445017	-0.526557	-0.354168	-0.0113722	0.170206	-0.338132	-0.459541	-0.524988	0.0693849	-0.372915	-0.326277	-0.2425	-0.504785	0.162876	-0.608893	-0.444051	-0.00285646	-0.077587	-0.100251	#N/A	-0.175288	0.019135	-0.260287	0.0989015	-0.570286	-0.765565	-0.165325	0.00518916	-0.153591	-0.381003	-0.0513831	-0.302766	-0.483919	0.117523	-0.715695	-0.0243737
RP11-793P15	1.41265e+06	-0.730333	-0.201976	-0.45384	-0.624823	-0.372117	-0.124209	0.065864	-0.402401	-0.59872	-0.818882	0.0166257	-0.440032	-0.564355	-0.347334	-0.642899	0.134911	-0.699919	-0.628382	0.0290574	-0.0622443	-0.118489	-0.707388	-0.354802	0.0881118	-0.422446	0.00803591	-0.670633	-0.867977	-0.15675	-0.00702158	-0.122945	-0.407979	-0.0856514	-0.402879	-0.535277	0.0944965	-0.768187	-0.00749196
RP11-666I19	1562967	-0.810867	-0.228292	-0.698968	-0.569244	-0.415858	-0.0837969	-0.0546342	-0.777402	-0.689271	-0.766027	-0.0384603	-0.485113	-0.505453	-0.393925	-0.664344	0.0155895	-0.732615	-0.649511	-0.211593	-0.292585	-0.110665	-0.705502	-0.381329	-0.0115524	-0.536286	-0.0983464	-0.703937	-1.0105	-0.40561	-0.0447876	-0.171011	-0.525372	-0.103779	-0.0941316	-0.390489	-0.0392573	#N/A	-0.19104
RP11-796K11	1760738	-0.719876	-0.211417	-0.587582	-0.392371	-0.372394	-0.132593	0.0875734	-0.454093	-0.561998	-0.417182	0.142639	-0.22988	-0.456962	-0.365351	-0.472948	0.0434487	#N/A	-0.565195	-0.105118	-0.0930536	-0.0488603	-0.686035	-0.412748	0.0793358	-0.230793	0.00610304	-0.387003	-0.663238	-0.271254	-0.00926943	-0.0869296	-0.30283	0.0953488	-0.0592449	-1.35132	0.120927	-0.547676	-0.0647365
RP11-439C15	1852498	-0.689035	-0.26969	-0.384329	-0.608703	-0.322806	-0.138122	-0.0187255	-0.298061	-0.59471	-0.639095	0.116219	-0.333315	-0.389583	-0.452765	-0.674551	0.112843	-0.47208	-0.396911	-0.103271	-0.00863342	-0.0989609	-0.694394	-0.445752	-0.0233133	-0.475908	-0.0550883	-0.275296	-0.733889	-0.173919	-0.0544153	-0.250789	-0.436875	-0.0473536	-0.0440237	-2.14469	0.0640255	-0.531899	0.235363
RP11-410N18	2055953	#N/A	#N/A	#N/A	#N/A	#N/A	#N/A	#N/A	#N/A	#N/A	#N/A	#N/A	#N/A	#N/A	#N/A	#N/A	#N/A	-0.0955146	#N/A	#N/A	#N/A	#N/A	#N/A	#N/A	#N/A	#N/A	#N/A	#N/A	#N/A	#N/A	#N/A	#N/A	#N/A	#N/A	-0.0258241	#N/A	#N/A	#N/A	-0.0494925
RP11-715M14	2192328	-0.621498	-0.277668	-0.305113	-0.044604	-0.466724	-0.162576	-0.00412167	-0.293185	-0.746167	-0.663089	-0.150875	-0.428442	-0.721153	-0.64822	-0.627702	0.0717773	-0.536322	-0.387387	-0.0936049	-0.272691	-0.294833	-0.658392	-0.518695	0.142568	-0.347424	-0.0504019	-0.476779	-0.938459	-0.144225	-0.100415	-0.16221	-0.37648	-0.17313	-0.02871	-0.455934	-0.0664669	-0.823592	0.0165843
RP11-140A18	2291235	-0.66002	-0.114442	-0.34478	-0.0701605	-0.338395	-0.185443	-0.0748112	-0.256316	-0.516892	-0.4966	-0.138511	-0.368244	-0.510249	-0.431609	-0.326575	0.0341316	-0.29347	-0.315536	-0.103777	-0.220166	-0.442791	-0.615658	-0.405378	0.210202	-0.332493	-0.0683821	-0.501847	-1.10368	-0.31079	-0.0367683	-0.134349	-0.349358	-0.180049	#N/A	-0.308541	-0.27716	-0.647425	#N/A
RP11-104F14	2.35742e+06	-0.627699	-0.0749375	-0.391421	-0.0230976	-0.282012	-0.199882	-0.057644	-0.224148	-0.624447	-0.512131	-0.131292	-0.240874	-0.510303	-0.455204	-0.32743	0.016282	-0.367392	-0.470465	-0.107179	-0.291217	-0.179419	-0.585032	-0.255483	0.0942592	-0.104384	-0.0913147	-0.462376	-1.06481	-0.182897	-0.0701739	-0.165638	-0.313598	-0.172152	-0.020968	-0.351476	-0.182897	-0.545051	0.0247033
RP11-104F14	2.35742e+06	-0.577727	-0.16041	-0.363606	-0.0446664	-0.360859	-0.0768254	0.0599846	-0.172685	-0.571996	-0.547659	-0.118026	-0.351701	-0.406086	-0.381189	-0.501996	0.089065	-0.421808	-0.37387	-0.0832889	-0.165392	-0.218285	-0.6128	-0.220845	0.276545	-0.385862	0.0669743	-0.383972	-0.853968	-0.112916	-0.0220584	-0.0486384	-0.30003	-0.266199	0.0803761	-0.444214	-0.0464827	-0.809396	-0.0225173
RP11-464B14	2461266	-0.910108	-0.17827	-0.655662	-0.0543925	-0.242784	0.0370344	0.0556094	-0.806442	-0.410454	-0.665661	-0.216778	-0.357131	-0.1268	-0.27852	-0.281724	0.0965063	-0.520504	-0.560015	0.0119588	-0.380338	-0.356169	-0.853871	-0.414204	0.423246	-0.446712	0.0072264	-0.766553	-1.22259	-0.323639	-0.166841	0.0446479	-0.214899	-0.319609	-0.243313	-0.356948	-0.142988	-0.512914	-0.368709
RP11-34M12	2.6197e+06	-0.46899	-0.156275	-0.472248	0.0340976	-0.332363	0.191323	-0.00559351	-0.636574	-0.230644	-0.433092	-0.158169	-0.284797	-0.0675365	-0.281684	-0.204229	0.143131	-0.421363	-0.406572	-0.0313448	-0.17522	-0.257386	-0.803381	-0.151901	0.326758	-0.331828	0.145926	-0.655179	-1.01173	-0.152681	-0.00309289	0.0433944	-0.267009	-0.0424537	-0.166226	-0.420507	-0.0890229	-0.616247	-0.56544
RP11-11P7	2705640	-0.880023	-0.252128	-0.714101	-0.0494231	-0.390085	-0.0340065	-0.0254867	-0.828151	-0.517114	-0.694508	-0.160221	-0.692974	-0.196056	-0.170246	-0.423132	0.0228347	-0.73438	-0.531458	-0.270237	-0.254195	-0.27779	-0.828144	-0.365355	0.13254	-0.512338	-0.0307165	-0.784589	-1.21005	-0.404507	-0.159064	-0.0282032	-0.415522	-0.111927	-0.223975	-0.496941	-0.191394	-0.660105	-0.492988
RP11-705G10	2.83824e+06	-0.639437	-0.091117	-0.578002	-0.0735379	-0.485154	-0.165032	-0.0395665	-0.779914	-0.593069	-0.674976	-0.249135	-0.44383	-0.498486	-0.479755	-0.446564	0.00143236	-0.506946	-0.461835	-0.0805727	-0.301532	0.344645	-0.894285	-0.458948	0.266527	-0.338351	-0.0237316	-0.62484	-1.18351	-0.26433	-0.0448478	-0.00207669	-0.354565	-0.215324	-0.194173	-0.506048	-0.252067	-0.841096	-0.257001
RP11-336N16	2.98874e+06	#N/A	#N/A	#N/A	#N/A	#N/A	#N/A	#N/A	#N/A	#N/A	#N/A	#N/A	#N/A	#N/A	#N/A	#N/A	#N/A	0.138114	#N/A	#N/A	#N/A	#N/A	#N/A	#N/A	#N/A	#N/A	#N/A	#N/A	#N/A	#N/A	#N/A	#N/A	#N/A	#N/A	-0.131641	#N/A	#N/A	#N/A	#N/A
RP11-674O21	3.13498e+06	#N/A	#N/A	#N/A	-0.0161122	-0.137948	#N/A	#N/A	-0.418565	-0.442938	#N/A	#N/A	#N/A	#N/A	#N/A	#N/A	#N/A	#N/A	#N/A	#N/A	#N/A	#N/A	#N/A	#N/A	#N/A	#N/A	#N/A	#N/A	#N/A	#N/A	-0.00319022	#N/A	#N/A	#N/A	-0.309361	#N/A	#N/A	#N/A	-0.378542
RP11-699N4	3259756	-0.400665	-0.0854279	-0.325203	-0.103838	-0.391377	-0.0211721	0.0379111	-0.025122	-0.369561	-0.579922	-0.15531	-0.424247	-0.213317	-0.588182	-0.37268	0.106508	-0.391245	-0.178415	-0.0375378	-0.7206	-0.280559	-0.688846	-0.320757	0.202919	-0.316385	0.00976948	-0.348391	-0.368247	-0.103344	0.0105729	0.1096	-0.217554	-0.339021	-0.0529211	-0.404074	-0.0733109	-0.764456	-0.273435
RP11-546K23	3400207	-0.825425	-0.233327	-0.455742	-0.10004	-0.0767632	0.0333262	0.0239412	-0.42926	-0.155546	-0.66598	-0.132163	-0.34326	0.0221757	0.0617823	-0.202148	0.0919503	-0.303176	-0.42689	-0.168712	-0.951799	-0.364677	-0.906866	-0.132909	0.393951	-0.359962	-0.0160352	-0.525814	-1.26194	-0.350218	-0.163157	-0.0020092	-0.288766	-0.222956	-0.235263	-0.464471	-0.179948	#N/A	-0.422807
RP11-521J16	3.5443e+06	-0.800362	-0.185824	-0.606011	-0.0495518	-0.1092	-0.151057	0.0435771	-0.575173	-0.350185	-0.718579	-0.118603	-0.315623	-0.138824	-0.0507528	-0.202937	0.0352416	-0.270681	-0.536377	-0.0605783	-0.653686	-0.329088	-0.788593	-0.261651	0.246537	-0.166883	0.000478071	-0.429124	-1.19574	-0.233115	-0.0506562	0.000987218	-0.202649	-0.281638	-0.181717	-0.501841	-0.204551	-0.560959	#N/A
RP11-357H1	3684157	-0.937146	-0.237703	-0.663581	-0.0599731	-0.289772	-0.0815416	0.038653	-0.545601	-0.306091	-0.56225	-0.279934	-0.532952	-0.174704	-0.20956	-0.35882	0.0397487	-0.681608	-0.465182	-0.117789	-0.965253	-0.311872	-1.00579	-0.301437	0.318423	-0.374713	-0.0513342	-0.730552	-1.11861	-0.242454	-0.201529	0.0272865	-0.303644	-0.265434	-0.176613	-0.46687	-0.121825	-0.481988	-0.413264
RP11-315I17	3843295	-0.650367	-0.0703274	-0.358387	-0.00702662	0.179092	0.0575436	0.0497942	-0.290636	-0.0289402	-0.252259	-0.161018	-0.087311	-0.0467297	-0.0116452	0.080521	0.112138	0.0755015	-0.37145	-0.0134467	-0.594808	-0.220964	-0.532908	-0.0198398	0.275499	-0.0309065	0.0506651	-0.547897	-1.0295	-0.11642	0.0193059	0.0497018	-0.143126	-0.137376	#N/A	-0.324487	-0.151593	-0.430506	#N/A
RP11-45M12	3983227	-0.711836	-0.107572	-0.387684	-0.0382289	-0.13392	-0.0516603	-0.0472933	-0.20163	-0.242187	-0.481421	-0.0884492	-0.16874	-0.252601	0.24071	-0.119127	0.0806079	-0.241755	-0.331311	-0.105995	-0.606883	-0.326023	-0.628262	-0.164564	0.202067	-0.107085	0.0372398	-0.449973	-1.03027	-0.262856	0.0628469	-0.0693565	-0.189167	-0.180723	0.123584	-0.335819	-0.184438	-0.751906	0.191874
RP11-142D6	4033573	-0.771655	-0.143298	-0.614176	-0.0402168	-0.177008	0.00544368	-0.00315663	-0.597275	-0.178534	-0.38597	-0.17181	-0.358719	-0.0403675	0.27942	-0.117393	0.0728539	-0.481215	-0.320097	-0.0208487	-0.756115	-0.188568	-0.786516	-0.0470688	0.212293	-0.229247	0.0105029	-0.703212	-0.943572	-0.157214	-0.0200571	-0.0433533	-0.263031	-0.211508	-0.120191	-0.410817	-0.168284	-0.512207	-0.308927
RP11-386M15	4.15624e+06	-0.525042	#N/A	-0.123635	-0.178153	-0.294286	-0.219156	-0.0370622	-0.59251	-0.218569	-0.439928	-0.265081	#N/A	-0.0288646	0.0958863	-0.0932784	-0.0556811	-0.437832	-0.0223788	-0.151659	-0.468079	-0.412889	-0.546934	-0.31361	#N/A	-0.317905	#N/A	-0.210881	-0.426048	-0.142199	-0.301533	#N/A	#N/A	-0.425451	-0.387541	-0.502325	#N/A	#N/A	-0.632255
RP11-359L23	4.26314e+06	-1.02451	-0.206287	-0.645128	-0.0948281	-0.127858	-0.0164343	0.0592644	-0.549937	-0.00205403	-0.661045	-0.123595	-0.214898	0.0829961	0.446511	-0.153936	0.0615032	-0.234157	-0.462712	-0.147535	-0.669864	-0.27859	-0.854247	-0.240388	0.340621	-0.251749	0.0181126	-0.411687	-1.2728	-0.195613	-0.17319	-0.0798452	-0.230229	-0.302023	-0.239321	-0.389548	-0.215696	-0.667881	-0.433883
RP11-697G2	4.38024e+06	0.0161931	-0.102076	-0.148963	0.0151603	-0.0331623	-0.166264	0.0105478	-0.725562	-0.129559	-0.234747	-0.197164	-0.0672013	-0.0421827	0.286185	-0.0281821	0.0267148	-0.106942	-0.175184	-0.0153625	-0.56891	-0.185562	-0.564461	-0.0283806	0.0941189	-0.126029	-0.0102591	-0.449392	-0.777546	-0.082287	-0.0374449	-0.105831	-0.0506481	-0.0795766	-0.0702621	-0.400962	-0.227345	-0.472202	-0.178668
RP11-523C15	4.51452e+06	-0.0336886	-0.063694	-0.0463486	-0.147183	0.122772	-0.15217	0.258218	-0.357612	0.116147	-0.342577	-0.0378229	0.303617	0.210083	0.259394	0.191004	0.104513	-0.156951	-0.29339	0.00085476	-0.23429	-0.00517562	-0.359284	-0.108362	0.0591195	0.167052	0.073821	-0.261766	-0.824928	-0.188241	0.0311372	-0.0129657	-0.024597	-0.0032237	0.026927	-0.245005	-0.114648	-0.125273	#N/A
RP11-404K15	4636201	-0.767801	-0.145599	-0.649003	-0.163857	-0.135921	0.0450984	0.0557073	-0.747548	-0.162039	-0.500315	-0.260776	-0.311376	0.0147339	0.123398	-0.191864	0.0340559	-0.423021	-0.413252	-0.034056	-0.861606	-0.370274	-0.814453	-0.116672	0.353926	-0.337853	-0.00391791	-0.779891	-1.1193	-0.343106	-0.153407	-0.0452718	-0.12671	-0.305684	-0.221905	-0.354136	-0.230437	-0.494395	-0.267815
RP11-1K11	4.67594e+06	-0.336128	0.00632071	-0.0215063	-0.0534973	0.158294	-0.109214	-0.0116458	0.30125	-0.0301194	0.192316	0.128956	0.185691	0.0201854	0.197127	0.0938163	-0.0374405	0.0475443	-0.0791801	-0.00282099	-0.149989	-0.0505359	-0.137762	0.0560007	0.0169429	0.70055	-0.0741993	-0.00740577	-0.148431	0.00532166	-0.0274742	-0.0668711	0.36131	0.0443818		-0.0827996	-0.0379841	0.218543
RP11-112O8	4770894	-0.60533	-0.136103	-0.450313	-0.106646	-0.113401	-0.103174	-0.00909762	-0.251813	-0.158235	-0.431324	-0.196726	-0.270346	-0.130904	0.157356	-0.229774	0.083352	-0.456494	-0.350152	-0.0588846	-0.687011	-0.309946	-0.763442	-0.43557	0.176782	-0.084281	-0.150811	-0.703982	-0.919119	-0.139723	-0.0892364	-0.129266	-0.212591	-0.228365	-0.516112	-0.449607	-0.244782	-0.542955	-0.509804
RP11-96P9	4864069	-0.563355	-0.181233	-0.276766	-0.0971445	0.0173591	0.00636657	0.110039	-0.204944	-0.0484091	-0.508721	-0.145669	-0.25477	0.0162098	0.227884	-0.147025	-0.0489291	-0.265898	-0.126149	-0.0513078	-0.778167	-0.38084	-0.658545	-0.296776	0.161307	-0.354418	-0.031813	-0.491487	-0.959958	0.00543324	-0.162445	-0.164722	-0.144493	-0.356465	-0.136709	-0.421977	-0.146476	-0.526887	-0.208573
RP11-652N4	5.00447e+06	-0.602861	-0.103788	-0.589868	-0.0496269	-0.0974701	0.0134244	0.0481556	-0.351356	0.0431189	-0.472907	-0.148059	-0.242478	-0.044861	0.281306	-0.0795728	0.0487224	-0.158617	-0.309583	-0.0213246	#N/A	-0.364766	-0.72065	#N/A	0.179445	-0.18793	-0.0449069	-0.640536	-1.13555	-0.282285	0.00557938	0.0065601	-0.0239808	-0.374203	-0.287094	-0.424051	-0.238576	-0.410786	-0.216099
RP11-719L6	5.16913e+06	#N/A	#N/A	#N/A	#N/A	-0.120179	#N/A	#N/A	-0.449201	-0.156485	-0.324744	#N/A	#N/A	#N/A	#N/A	#N/A	#N/A	#N/A	#N/A	#N/A	#N/A	#N/A	#N/A	#N/A	#N/A	#N/A	#N/A	#N/A	#N/A	#N/A	-0.0722596	#N/A	#N/A	#N/A	-0.424752	#N/A	#N/A	#N/A	-0.542272
RP11-798G3	5.39098e+06	-0.562154	-0.260303	-0.319214	-0.0955597	-0.404206	-0.0963395	-0.0688381	-0.196139	-0.411395	-0.645336	-0.165079	-0.313406	-0.603887	-0.00185882	-0.432534	-0.012853	-0.47478	-0.404869	-0.173434	-0.826623	-0.291973	-0.838347	-0.296103	0.191083	-0.412172	-0.0397338	-0.398079	-1.05386	-0.185016	-0.121893	-0.0802486	-0.314894	-0.255123	-0.10463	-0.404535	-0.149551	-0.920696	-0.257986
RP11-367L9	5525203	-0.795796	-0.1759	-0.648195	-0.0279256	-0.227217	-0.0316492	0.0815571	-0.602471	-0.162556	-0.739603	-0.124816	-0.318661	-0.0722201	0.149773	-0.265211	0.182455	-0.519465	-0.547416	-0.110837	-0.960997	-0.216297	-0.850525	-0.170132	0.375333	-0.287688	0.0216998	-0.627522	-1.24706	-0.347426	-0.17588	-0.0987663	-0.289397	-0.193431	-0.243353	-0.425296	-0.0785237	-0.675835	-0.361517
RP11-289A7	5680679	-0.603568	-0.0769892	-0.393771	-0.0266983	0.0319876	0.106439	0.0969153	-0.0635348	0.0264095	-0.167157	-0.0566393	-0.000868281	0.182165	0.18362	0.0107296	0.0763366	0.00804886	-0.189567	-0.0661568	-0.564961	-0.117223	-0.641243	-0.0175121	0.272033	0.233876	0.050727	-0.755585	-1.14263	0.00237956	-0.0962905	-0.117365	0.169957	-0.115905	-0.0734384	-0.361173	-0.208057	-0.311736	-0.420779
RP11-334K14	5.85288e+06	-0.522751	-0.112292	-0.418314	-0.224912	-0.358643	0.143799	0.0513343	-0.257462	-0.129011	-0.652338	-0.0680992	-0.304241	-0.436058	0.0363803	-0.540494	0.170063	-0.51711	-0.324126	-0.066599	-0.655152	-0.178525	-0.719837	-0.219359	0.215398	-0.295301	0.0436437	-0.617208	-0.666311	-0.143758	-0.0179019	-0.0106365	-0.393219	-0.238784	-0.456097	-0.371224	-0.0563802	-0.881752	-0.461175
RP11-32L7	5934890	-0.70559	-0.309305	-0.723402	-0.370744	-0.416997	-0.0365756	-0.0286164	-0.728497	-0.495358	-0.646535	-0.0262674	-0.453209	-0.39592	0.0115908	-0.433591	0.0122711	-0.589472	-0.488361	-0.160984	#N/A	-0.312672	-0.874257	-0.371797	0.213065	-0.42494	-0.0323903	-0.673066	-1.16482	-0.418382	-0.130646	-0.0349898	-0.341215	-0.213345	-0.090587	-0.367997	-0.107154	-0.533664	-0.434
RP11-470B11	6023256	-0.650065	-0.112841	-0.659663	-0.190048	-0.433009	-0.0519511	-0.0143043	-0.681022	-0.33753	-0.677916	-0.283969	-0.358837	-0.274227	-0.0342293	-0.305498	-0.130856	-0.287189	-0.439053	0.0131814	-0.530637	-0.169537	-0.620803	-0.437715	0.0470645	-0.145348	-0.0195857	-0.507929	0.0250395	-0.438424	0.0779106	0.0597967	-0.192307	-0.256702	-0.09971	-0.311396	-0.284923	-0.692583	-0.247254
RP11-725B16	6159173	-0.572363	-0.0470496	-0.537162	-0.193236	-0.134247	0.101112	-0.0198567	-0.595889	-0.246404	-0.505341	-0.111136	-0.163154	-0.176455	0.105454	-0.133247	0.0211266	-0.281406	-0.447032	0.0845796	-0.870554	-0.106329	-0.613064	-0.129456	0.302337	-0.241619	0.0149315	-0.706969	-0.975416	-0.159641	-0.113519	-0.0140023	-0.103806	-0.130813	-0.0872739	-0.269507	-0.0316777	-0.34266	#N/A
RP11-500M18	6.32536e+06	#N/A	#N/A	#N/A	#N/A	-0.200675	#N/A	#N/A	#N/A	#N/A	#N/A	#N/A	#N/A	#N/A	#N/A	#N/A	#N/A	-0.421374	#N/A	#N/A	#N/A	#N/A	#N/A	#N/A	#N/A	#N/A	#N/A	#N/A	#N/A	#N/A	#N/A	#N/A	#N/A	#N/A	-0.0963886	#N/A	#N/A	#N/A	-0.361783
RP11-754G18	6.45317e+06	-0.76566	-0.243157	-0.70821	-0.258195	-0.519309	0.0699597	0.0378428	-0.78771	-0.502476	-0.71789	0.00845387	-0.442904	-0.444522	0.174437	-0.538376	0.1652	-0.671543	-0.578671	0.00720493	-0.915973	-0.0937831	-0.805521	-0.495009	0.316309	-0.499163	0.013926	-0.689727	-1.06818	-0.401949	0.0180585	-0.0293152	-0.354324	-0.0182066	-0.138614	-0.376429	-0.0694143	-0.67871	-0.233743
RP11-479M8	6.61558e+06	-0.691842	-0.107056	-0.39907	-0.182437	-0.161482	0.14474	0.0392607	-0.191757	-0.159824	-0.297369	0.158501	-0.197027	-0.205394	0.29176	-0.33548	0.147758	-0.214302	-0.38963	-0.0579344	-0.699777	-0.163794	-0.548541	-0.0918748	0.245375	-0.356467	0.0490173	-0.360734	-1.00093	-0.223942	-0.0485542	-0.0116034	-0.32543	0.0415046	-0.141555	0.182468	0.0823752	#N/A	-0.277441
CTD-2629I16	6720343	-0.73348	-0.146565	-0.64388	-0.230628	-0.615188	-0.0940343	-0.0603399	-0.779423	-0.720169	#N/A	-0.194796	-0.243468	#N/A	-0.309914	-0.743854	0.302296	-0.764056	#N/A	-0.231372	#N/A	0.0123064	-0.681398	-0.573504	-0.295744	-0.395595	-0.124599	#N/A	-1.27669	#N/A	#N/A	0.0234044	-0.609811	0.187121	0.704568	-0.0377334	-0.0338747	-2.14704	0.671744
RP11-485I5	6.82459e+06	-0.912096	-0.321523	-0.702746	-0.298805	-0.480713	-0.063526	0.0239396	-0.478594	-0.451692	-0.613724	0.024844	-0.271022	-0.522495	0.0367621	-0.709124	0.052581	-0.51505	-0.605001	-0.154436	-0.635483	-0.0743145	-0.713778	-0.337089	0.310013	-0.381016	-0.198684	-0.291876	-1.35543	-0.246578	0.00926091	-0.0987674	-0.563956	0.062959	0.0082998	0.0581564	-0.203734	-0.850921	-0.139018
RP11-447A6	7007842	-0.0438879	-0.374052	-0.472164	0.559476	-0.438275	-0.209347	0.145176	-0.565208	-0.551962	-0.35818	-0.190698	-0.315781	-0.781425	-0.163585	-0.40908	-0.247415	-0.389205	-0.413809	0.705783	-0.370305	0.0981974	-0.131206	-0.255576	-0.209951	0.331975	-0.0271146	-0.292501	0.0250301	-0.41779	0.535194	0.229686	-0.31389	0.132194	0.878587	-0.374716	0.0290234	-0.708624	0.0835506
RP11-115E11	7195461	#N/A	0.0125016	#N/A	0.244129	-0.342087	#N/A	#N/A	-0.691833	-0.649141	#N/A	#N/A	-0.716299	#N/A	#N/A	#N/A	#N/A	-0.805922	#N/A	#N/A	#N/A	#N/A	#N/A	#N/A	0.334	-0.367449	#N/A	#N/A	#N/A	#N/A	-0.209104	-0.142206	-1.30589	-1.25799	-0.836023	#N/A	#N/A	-0.011577	-1.34021
RP11-623J22	7.64877e+06	-0.213858	0.120121	-1.26485	0.183276	-0.29785	-0.413084	0.25141	-0.335505	-0.499743	-0.789514	-0.24076	-0.408387	-1.09663	0.0575363	-0.781967	-0.807142	-0.620404	-0.716496	0.217637	-0.926066	0.0294296	0.0286588	-0.423731	0.414509	-0.287117	-0.159585	-0.750522	-0.395919	-0.979949	-0.262363	-0.294293	-1.09355	-0.790856	-1.16358	-0.648414	0.148486	-0.741042	-1.00733
RP11-739E3	7.81047e+06	-0.379464	-0.321464	-1.33024	0.16305	-0.311403	-0.338026	0.238158	-0.308188	-0.443911	-0.772637	-0.544379	-0.400713	-0.766275	0.143081	-0.682089	-0.812223	#N/A	-0.688198	-0.20758	-0.907961	-0.0366867	-0.0823304	-0.646576	0.475693	-0.218781	-0.0328163	-0.766293	-0.62131	-0.808498	-0.165526	0.00404139	-0.968655	-0.771293	-0.797	-0.787305	0.274929	-0.510747	-0.830523
CTD-2185F10	7993800	-0.0671101	0.126307	-0.381786	0.0212966	-0.311749	-0.35046	0.0615808	-0.0646136	-0.620775	-0.259307	-0.18039	-0.13241	-0.875835	-0.126449	-0.344285	-0.412517	-0.250047	-0.230037	0.782131	-0.418117	-0.0688882	0.00532587	-0.222994	-0.23803	-0.0495227	-0.142802	-0.144432	-0.239858	-0.493189	0.646836	0.0387473	-0.376263	-0.13255	0.0371228	-0.407983	0.0180118	-0.578324	-0.129373
RP11-556O5	8.11075e+06	0.0332793	0.479223	-0.0540519	0.0630962	-0.172683	-0.150737	-0.101471	-0.017484	-0.223515	-0.0187482	-0.087949	-0.0349789	-0.349187	-0.311192	0.156104	-0.203543	0.0612958	-0.127519	0.0138323	0.247316	0.118617	0.224267	0.346997	0.0676946	0.0185569	0.0122274	-0.0274457	-0.236119	-0.201552	0.069641	0.0381748	-0.0654859	-0.0343706	0.118072	-0.212189	-0.0326264	0.252182	0.190076
RP11-435L12	8243743	-0.467776	0.0216359	-0.514152	0.0779667	-0.256936	0.032875	0.0466115	-0.277055	-0.210479	-0.481646	-0.541222	-0.059148	-0.124743	0.102077	-0.149507	0.0375057	-0.444164	-0.403178	0.012269	-0.588874	-0.113736	-0.462363	-0.350595	0.344021	-0.106359	0.00827886	-0.477361	-0.637267	-0.16187	-0.0298157	0.193096	-0.182008	-0.0303157	-0.0825725	-0.270502	0.029033	-0.240244	-0.253175
RP11-443C23	8387443	-0.201203	#N/A	-0.0348333	0.070223	-0.243009	-0.0817196	0.008397	-0.399218	-0.335048	-0.350043	-0.24975	#N/A	-0.197115	0.0458669	-0.0740975	0.023092	#N/A	-0.0990794	-0.00385012	-0.448284	-0.127822	-0.295857	-0.311805	#N/A	#N/A	#N/A	-0.044415	-0.18658	-0.041421	-0.00102495	#N/A	#N/A	-0.126063	-0.310428	-0.360736	#N/A	#N/A	-0.300574
RP11-54G22	8488142	-0.500733	0.00352956	-0.534328	0.117417	-0.160327	0.126902	0.052214	-0.192719	-0.204119	-0.427106	0.114102	-0.185474	-0.139333	0.0750382	-0.138431	0.13916	-0.2166	-0.327235	0.0149809	-0.583402	0.00576831	-0.603637	-0.338255	0.442235	-0.0668954	0.0520167	-0.6616	-1.15931	1.44007e-05	0.0259241	0.0568806	-0.132569	-0.0065194	-0.088692	-0.3204	0.0216868	-0.370176	-0.252246
RP11-211C9	8583712	-0.360614	-0.0468436	-0.507537	-0.0377065	-0.0605371	-0.0685598	-0.109481	-0.434587	-0.244437	-0.203986	0.0851999	-0.0234874	-0.277261	0.00958323	-0.140775	0.0584343	0.120498	-0.450982	-0.102509	-0.684879	-0.111487	-0.543789	-0.123131	0.152563	-0.0105023	-0.0810701	-0.271341	-0.793998	-0.140591	-0.111563	-0.0584352	-0.21618	-0.0717472		-0.329827	-0.152516	-0.450196
RP11-19J4	8.59464e+06	-0.521531	-0.13869	-0.590695	0.120971	-0.218984	0.153938	0.0946373	-0.622355	-0.239691	-0.464374	0.077054	-0.250201	-0.205143	0.149538	-0.196197	0.206053	-0.384677	-0.356753	0.0345289	-0.706726	0.0066906	-0.515239	-0.128546	0.402214	-0.225112	0.0266549	-0.594666	-0.886647	-0.230094	0.0171775	0.0597176	-0.14621	0.138948	-0.0735027	-0.37793	-0.0285212	#N/A	-0.129909
RP11-18L2	8.737e+06	-0.524711	0.066642	-0.512901	0.000581879	-0.109573	0.147395	0.0562749	-0.606542	-0.147989	-0.359332	0.024947	-0.154626	-0.0465795	0.0187502	-0.0741655	0.0390829	-0.265889	-0.37003	0.0790423	-0.890728	-0.062894	-0.448145	-0.130615	0.33104	-0.184242	0.0623936	-0.621159	-0.861183	-0.194698	0.0392219	-0.00740692	-0.134837	-0.0451001	-0.11866	-0.252234	0.0137709	#N/A	-0.19877
RP11-215M9	8886608	-0.270226	0.0414608	-0.40725	0.0651361	-0.0456647	0.102823	0.0524547	-0.359346	-0.0448945	-0.258712	0.004999	-0.0245239	-0.116204	0.173551	-0.0716336	0.159246	-0.11196	-0.266668	0.0251302	-0.587636	0.0172955	-0.341244	-0.0263761	0.197997	0.301714	-0.00313775	-0.550341	-0.708781	-0.0762126	0.0085019	0.0915593	-0.0720904	0.0286136	-0.152436	-0.276919	0.0112773	-0.371914	-0.204768
RP11-495C9	9034233	#N/A	#N/A	#N/A	#N/A	#N/A	#N/A	#N/A	#N/A	#N/A	#N/A	#N/A	#N/A	#N/A	#N/A	#N/A	#N/A	-0.0200624	#N/A	#N/A	#N/A	#N/A	#N/A	#N/A	#N/A	#N/A	#N/A	#N/A	#N/A	#N/A	#N/A	#N/A	#N/A	#N/A	0.0192492	#N/A	#N/A	#N/A	-0.0618173
RP11-776B5	9.17371e+06	-0.443339	-0.118409	-0.568105	0.0846721	-0.451055	-0.0656676	0.00449376	-0.577607	-0.37799	-0.628292	-0.034422	-0.351723	-0.445777	0.0566916	-0.440636	0.0710058	-0.518757	-0.401402	0.00469951	-0.935366	-0.166282	-0.621688	-0.434419	0.398104	-0.269337	0.0453574	-0.4784	-0.989992	-0.172488	-0.00601424	0.0206183	-0.421105	0.00167372	-0.176653	-0.39541	-0.0930767	-0.939044	-0.251091
RP11-341D4	9.30582e+06	-0.582534	-0.0868873	-0.586907	0.0595752	-0.344186	-0.121206	-0.0482487	-0.489689	-0.393791	-0.55816	0.0455808	-0.235217	-0.381498	-0.0801205	-0.433186	0.072564	-0.282191	-0.490094	-0.0218208	-0.94297	-0.129814	-0.612149	-0.199661	0.357978	-0.317946	-0.00929925	-0.611896	-1.04932	-0.298074	-0.00257414	-0.0138715	-0.250014	-0.152011	-0.193856	-0.303118	-0.0391773	-1.19916	-0.273983
RP11-143J23	9.44166e+06	-0.655402	0.0355013	-0.531481	0.0132376	-0.101229	0.163553	0.0127015	-0.519989	-0.130359	-0.386219	-0.0764295	-0.158264	-0.0316182	0.0664057	-0.158377	0.0302535	-0.261255	-0.295477	0.026971	-0.866564	-0.122983	-0.562384	-0.0417868	0.304378	-0.227621	0.0574797	-0.580813	-0.808022	-0.154746	-0.150923	-0.0377715	0.00813832	-0.145537	-0.180085	-0.253419	-0.0743781	-0.185208	-0.331547
RP11-796J3	9.546e+06	-0.466247	-0.0259637	-0.66991	-0.0235701	-0.286434	0.0209628	-0.0455316	-0.277126	-0.0586819	-0.528948	-0.164951	-0.164136	-0.203772	0.0933089	-0.184077	-0.0619275	-0.222203	-0.322568	-0.150012	-0.765167	-0.238229	-0.579137	-0.32547	0.357889	-0.12123	0.0340694	-0.613073	-0.903037	-0.295206	-0.041605	-0.11514	-0.175417	-0.308574	-0.376104	-0.320031	-0.197947	-0.69122	-0.392418
CTD-2339A14	9.74459e+06	1.74356	0.162276	1.28028	0.0515154	0.286231	-0.429937	-0.0167595	-0.00975536	0.0834407	0.167485	0.096111	0.577089	0.345154	0.587294	0.647395	0.0622903	0.558281	0.0633156	-0.188762	-0.0913798	0.226434	0.222954	0.652524	0.0331678	0.562826	0.00275468	0.302693	0.0508191	-0.0516451	-0.104195	-0.396029	0.292675	0.416627	0.260465	0.0964638	-0.33971	-0.0422879	0.527212
RP11-320C22	9888830	#N/A	#N/A	#N/A	#N/A	#N/A	#N/A	#N/A	#N/A	#N/A	#N/A	#N/A	#N/A	#N/A	#N/A	#N/A	#N/A	-0.379432	#N/A	#N/A	#N/A	#N/A	#N/A	#N/A	#N/A	#N/A	#N/A	#N/A	#N/A	#N/A	#N/A	#N/A	#N/A	#N/A	-0.139761	#N/A	#N/A	#N/A	-0.218213
RP11-732H23	10052857	-0.783959	-0.223465	-0.592387	0.0884753	-0.472186	-0.00801601	0.0248845	-0.423272	-0.480733	-0.643255	-0.0288016	-0.393567	-0.455867	0.0768166	-0.523768	0.171289	-0.694556	-0.563945	-0.112169	-0.778567	-0.126552	-0.763741	-0.362867	0.468548	-0.252649	0.0446623	-0.598802	-1.10654	-0.240811	-0.034551	0.0954367	-0.383294	-0.0265019	-0.157451	0.143964	0.0163202	#N/A	-0.274852
RP11-112G9	10132565	-0.611298	-0.157261	-0.505636	0.093879	-0.282316	-0.0315962	0.0317132	-0.696126	-0.363417	-0.538192	-0.0285971	-0.40247	-0.218981	0.17378	-0.485964	0.0694286	-0.528917	-0.398492	-0.0515896	-0.909469	-0.190922	-0.700329	-0.249	0.540013	-0.335747	0.0706719	-0.524976	-1.09901	-0.169442	-0.0645073	-0.0380179	-0.358235	0.0100178	-0.204132	0.0821391	-0.090452	-0.941857	-0.459756
RP11-654E3	10352046	-0.628431	-0.155465	-0.446076	0.117599	-0.19355	-0.0574369	0.0372978	-0.35804	-0.39926	-0.579443	0.117259	-0.355098	-0.317508	0.15878	-0.360793	0.150469	-0.493666	-0.478301	-0.036497	-0.838649	-0.121025	-0.71739	-0.359423	0.226669	-0.233085	-0.0090943	-0.525048	-0.948866	-0.151545	-0.0315614	-0.0126304	-0.31065	-0.0718116	-0.371869	0.0513593	0.0188491	-0.733119	-0.383203
RP11-423K3	10456643	-0.444162	-0.142139	-0.517476	0.172738	-0.235816	0.0357115	0.0569705	-0.553771	#N/A	-0.584103	0.215316	-0.251925	0.851651	0.0569796	-0.398347	0.173321	-0.371921	-0.492618	-0.0508477	-0.808241	0.681005	-0.534012	-0.32571	0.165913	-0.18554	-0.0235695	-0.447775	-0.71694	-0.321264	-0.0272294	0.0146846	-0.31685	0.132511	-0.0200483	0.0861406	0.174518	-0.445446	-0.248438
RP11-593D5	10526123	-0.395687	-0.309267	-0.0706095	0.0681694	-0.375942	-0.136445	-0.108633	-0.474306	-0.514264	-0.550269	0.183981	-0.467216	-0.500233	-0.0955203	-0.382773	-0.0528403	-0.572735	-0.414474	-0.10499	-0.387102	-0.0275712	-0.307439	-0.371122	-0.26236	-0.288717	-0.0577797	-0.142742	-0.0884636	-0.209942	-0.0522477	-0.0340891	-0.381377	-0.0557484	-0.359509	0.0172113	0.00448465	-0.362568	-0.144146
RP11-787E6	1.07279e+07	-0.750725	-0.131423	-0.56775	0.12707	-0.510928	-0.040537	-0.0500737	-0.449931	-0.418984	-0.825393	0.105104	-0.341951	-0.511917	0.0228271	-0.85115	0.145961	-0.694183	-0.622603	-0.0462734	-0.892771	-0.0434168	-0.804504	-0.413439	0.396919	-0.488722	0.0638581	-0.698167	-0.993338	-0.205643	-0.00509796	-0.0360479	-0.573469	-0.164349	-0.505274	0.102062	0.137001	-1.09384	-0.402598
RP11-177H2	10746483	#N/A	0.0738945	#N/A	0.0479487	#N/A	0.0243303	#N/A	-0.216117	#N/A	#N/A	#N/A	0.184636	#N/A	#N/A	#N/A	#N/A	0.0193274	#N/A	0.0923187	#N/A	#N/A	#N/A	#N/A	-0.18549	0.107824	0.0511336	#N/A	#N/A	#N/A	-0.29934	-0.0610053	-0.00902053	0.0798966		0.0351984	0.165203	#N/A
RP11-318F18	1.07981e+07	-0.486024	-0.143241	-0.472176	0.14326	-0.259528	-0.0864196	-0.0243166	-0.725307	-0.524347	-0.547011	0.0559665	-0.332627	-0.487748	0.112687	-0.523741	0.0692481	-0.507388	-0.476017	0.00646627	-0.761945	-0.0357803	-0.615364	-0.333029	0.150787	-0.259123	-0.010777	-0.451465	-1.00191	-0.109944	-0.0161368	-0.0776815	-0.422511	0.0396674	-0.101187	-0.00930541	-0.0279713	-0.988791	-0.0431813
RP11-437P14	1.09323e+07	-0.695069	-0.170738	-0.671336	0.170546	-0.401791	0.0374282	-0.0110569	-0.585064	-0.397521	-0.730975	0.0106174	-0.349713	-0.457507	0.114373	-0.485403	0.160803	-0.535656	-0.661999	0.0804999	-1.00936	-0.0270142	-0.701554	-0.472357	0.293973	-0.258196	0.0572277	-0.627379	-1.12873	-0.189059	-0.00886445	0.112928	-0.492877	0.0304443	-0.316902	0.0742097	0.0933304	-0.799251	-0.342442
RP11-467A16	10989758	-0.716326	-0.153668	-0.683812	0.0559112	-0.584298	-0.0307552	-0.0774803	-0.378325	-0.558188	-0.864504	-0.0294151	-0.470111	-0.683038	0.0352728	-0.507485	0.0431685	-0.566023	-0.611717	-0.0841915	-1.01964	-0.257694	-0.792816	-0.371417	0.236728	-0.275967	0.0527315	-0.441961	-1.15934	-0.380775	-0.0615098	-0.0438409	-0.46258	-0.0840331	-0.340598	0.0771564	-0.115536	-0.845537	#N/A
RP11-448A20	11188850	-0.511115	-0.0041117	-0.534702	0.130302	-0.0183455	0.0972658	0.110221	-0.324383	-0.156841	-0.372911	0.0584304	-0.101525	0.0564186	0.218175	-0.135836	0.255595	-0.133086	-0.391976	0.0852212	-0.568188	0.0237008	-0.650276	-0.162538	0.371189	-0.112323	0.0435317	-0.619002	-1.03611	-0.0253729	0.0621998	0.0318983	-0.200325	0.0956589	-0.139151	0.0708914	0.0260438	-0.392513	-0.469266
RP11-582P18	11343130	0.121924	0.311195	0.455562	0.0330603	0.620578	0.33569	0.0634555	0.430818	0.617813	0.634972	0.0199648	0.501433	0.23461	-0.291815	0.234499	-0.207085	0.66176	0.233368	0.303356	0.236188	0.0698638	0.0491531	0.254702	0.0407659	0.370436	-0.0255526	0.0876116	0.0974752	0.431818	0.211334	0.316142	-0.00102011	-0.171422	-0.021097	0.106064	0.30587	#N/A	0.0570775
RP11-1284K24	1.14151e+07	0.459719	0.667473	0.817521	0.176669	1.00693	-0.0411469	1.27747	0.786864	0.55438	1.28202	0.701681	1.38266	-0.24425	-0.636055	0.341047	0.0646129	0.297461	0.170935	0.56346	0.698397	0.532747	0.524255	0.515659	-0.239309	0.246502	-0.122822	0.287542	0.505617	0.506624	0.607701	0.287978	1.84185	0.906707	0.202454	0.0356859	0.578577	#N/A	0.583061
RP11-802F15	11459502	-0.546006	-0.0287972	-0.34641	0.145792	-0.351934	0.00560243	0.00548182	-0.0754512	-0.320508	-0.560278	0.178396	-0.343435	-0.495905	-0.154535	-0.583916	0.151676	-0.459196	-0.321588	0.0437806	-0.7486	0.0248495	-0.402606	-0.279382	0.236148	-0.404495	0.0307292	-0.218051	-0.748512	-0.0669311	0.0475702	0.00194486	-0.416921	-0.0953212	-0.00231747	0.135223	0.157069	-0.693058	0.0892435
RP11-297K5	11655486	-0.338783	0.17395	-0.26105	0.0108137	-0.101842	-0.145607	0.103862	-0.32741	-0.0857346	-0.452064	0.0883669	0.0661319	#N/A	0.0249428	-0.024769	-0.0245022	-0.0561815	-0.132202	0.100028	-0.249075	0.360893	-0.290567	-0.0643057	-0.0151795	0.033786	-0.00327127	-0.131112	-0.273606	-0.241047	-0.0593791	-0.0587522	-0.100954	-0.058476	-0.106613	-0.135627	-0.186806	-0.294603	-0.133189
RP11-589N15	1.17152e+07	-0.342742	0.058759	-0.0825138	-0.000420592	0.100994	0.0360882	0.0925997	0.130031	#N/A	0.00343101	0.194283	0.0105677	-0.0904362	0.12866	-0.0128864	0.00526739	0.0262793	-0.156745	0.0333406	-0.372549	-0.0510012	-0.14968	-0.0482773	0.0489567	0.426883	-0.0156773	-0.194572	-0.492293	-0.110438	0.00586741	-0.0496891	0.164397	0.0455762		0.0262652	0.0318709	0.0152273
RP11-367E11	1.18377e+07	-0.199622	0.0929973	-0.208018	-0.034598	-0.217599	-0.139211	-0.0355607	0.0791645	-0.473252	-0.132823	0.0865071	-0.0682901	-0.573983	-0.107953	-0.186908	-0.107077	-0.101745	-0.237201	-0.00682473	-0.366594	-0.0494641	-0.124693	-0.197746	0.0916288	-0.126922	-0.0435282	-0.0598586	-0.27427	-0.16683	-0.000254477	0.058972	-0.157103	0.0759591	0.0399013	-0.191122	-0.00781677	-0.155654	0.115102
RP11-247B12	11900030	-0.0623868	0.0163215	-0.185614	-0.0533019	-0.315341	-0.238342	0.0137733	0.0279257	-0.324025	-0.197205	0.00594103	-0.111493	-0.648688	-0.25251	-0.301813	-0.135842	-0.148323	-0.155479	-0.0782989	-0.318185	0.0486539	-0.0920294	-0.155851	0.000145133	-0.187762	-0.0713593	0.0324448	-0.00933628	-0.0740814	0.130407	-0.0161352	-0.142624	0.00613152	0.20176	-0.328277	-0.000805911	-0.385421	0.305205
CTD-3071G12	12111279	-0.104313	-0.0140037	-0.145507	0.0912868	0.0203109	0.0541175	0.160866	0.127829	0.160015	-0.100648	0.00322269	0.0245679	0.0726541	0.385444	0.0316596	-0.170742	0.0538807	-0.128699	0.160039	0.316957	0.120819	-0.011758	0.150428	-0.0223253	0.0519974	-0.145539	#N/A	0.125156	0.0146391	0.064483	0.0459539	0.0387183	-0.00568784	0.0187025	-0.299508	0.258095	0.087506	#N/A
RP11-351I21	1.22921e+07	-0.0504188	-0.373429	-0.238829	0.786471	-0.495763	-0.172311	0.0674122	-0.621571	-0.520804	-0.386588	-0.226013	-0.277361	-0.683725	-0.230792	-0.285068	-0.420437	-0.0791894	-0.232161	0.705201	-0.492595	0.0118188	-0.106025	-0.197258	-0.789737	0.463063	0.0401344	-0.367925	-0.217591	-0.410563	0.534677	0.229432	-0.299844	-0.179622	0.374031	-0.373367	0.0877734	-0.757979	0.0661426
RP11-350L10	1.24235e+07	-0.0711462	0.053223	-0.549952	-0.018821	-0.393236	-0.291747	0.106922	-0.0996648	-0.407412	-0.176188	-0.0855008	-0.0775966	-0.614928	-0.114826	-0.323251	-0.410058	-0.109108	-0.384986	0.286375	-0.233812	0.0620424	-0.0520248	-0.201204	-0.0278378	-0.0783374	-0.156412	-0.0943451	-0.157256	-0.211977	0.264429	0.0443652	-0.214656	-0.120352	0.507217	-0.535997	0.0404127	0.00111175	0.292994
RP11-801I21	1.2435e+07	0.00831038	0.113047	-0.106073	-0.0351176	-0.200598	-0.273922	0.0384274	0.0888325	-0.569226	-0.193995	-0.209936	-0.00731883	-0.64488	-0.14777	-0.167468	-0.326879	-0.0754904	-0.246776	0.85764	-0.338686	0.34037	-0.0164123	-0.172407	-0.450623	0.27409	-0.0705605	-0.00203737	-0.122444	-0.251512	0.774153	0.141682	-0.0985188	-0.0588637	0.990683	-0.333768	-0.0478617	-0.142538	0.0838287
RP11-683E21	1.26246e+07	-0.138391	-0.00513433	-0.505625	-0.005392	-0.440829	-0.277818	0.0388643	-0.375935	-0.556428	-0.251136	-0.44535	-0.252152	-0.665054	-0.188318	-0.0925581	-0.19732	-0.310206	-0.368608	0.389497	-0.552564	0.128965	-0.212121	-0.365702	0.0444281	-0.238843	-0.0102341	-0.289936	-0.280164	-0.198024	0.374758	-0.00751505	-0.239405	-0.0562845	0.637362	-0.55616	-0.115784	-0.208849	0.0456116
RP11-561J23	12814082	-0.695633	-0.0621364	-0.281356	0.0917803	-0.120852	0.0989958	-0.0521965	-0.159001	-0.0649396	-0.530788	-0.738741	-0.230618	-0.103252	0.255367	-0.102424	0.082306	-0.19266	-0.288794	-0.036572	-0.879039	#N/A	-0.691509	-0.119122	0.406315	-0.323993	0.049556	-0.511515	-1.13356	-0.224521	-0.0447716	-0.0676105	-0.182658	-0.0987119	-0.241505	-0.266911	-0.099086	-0.382317	-0.0706015
RP11-520F7	12884362	-0.762531	-0.0947765	-0.57937	0.0210874	-0.148967	-0.0403566	-0.0173811	-0.33398	-0.0619935	-0.405724	-0.637741	-0.27084	-0.102124	0.263191	-0.084451	0.020765	-0.0797532	-0.482017	-0.0635656	-0.711928	0.408447	-0.790592	-0.0410872	0.359764	-0.219969	0.0404156	-0.346527	-1.11191	-0.12605	-0.014892	-0.0464312	-0.2228	-0.183926	-0.163514	-0.288116	-0.0763197	-0.437401	-0.389172
RP11-620F2	1.30721e+07	0.520421	0.654316	0.421135	0.0942826	0.904661	0.106127	1.48649	0.765822	0.795193	1.13662	1.01207	1.11622	0.83706	0.531102	0.539983	0.118738	0.448256	0.125237	0.410969	0.469798	1.70132	0.481613	0.648898	-0.158519	2.32868	0.0282405	0.0240834	1.04753	0.361518	0.439036	0.393803	1.79886	-0.0956824	0.250862	-0.420156	0.252525	0.362555	0.265758
CTD-2204I19	1.31259e+07	-0.386608	-0.191236	-0.281925	-0.00797947	-0.327099	0.0289813	-0.0445236	-0.0849925	-0.136692	-0.340346	-0.767598	-0.270451	-0.162303	0.106931	-0.159922	0.0390711	-0.145272	-0.163768	-0.0682128	-0.742651	-0.198077	-0.436865	-0.352678	0.151457	-0.293058	-0.06595	-0.44976	-0.824861	-0.0554597	-0.149486	-0.13228	-0.0822833	-0.268729	-0.0880472	-0.363908	-0.154244	-0.286487	-0.0922648
RP11-676N20	1.3227e+07	-0.475326	-0.258567	-0.353391	-0.0217313	-0.402794	-0.15479	-0.0415385	-0.17905	-0.234999	-0.417185	-0.711328	-0.290227	-0.396648	0.0299885	-0.29186	-0.0781598	-0.270425	-0.167533	-0.108062	-0.738354	-0.27616	-0.716892	-0.361078	0.212508	-0.295297	-0.149712	-0.409872	-0.916964	-0.081708	-0.0881716	-0.0915725	-0.124988	-0.335607	-0.0406934	-0.387112	-0.187188	-0.310127	-0.171618
RP11-791F4	1.33546e+07	-0.256639	0.122805	-0.0381484	0.223739	-0.291618	0.0864423	-0.189701	0.182981	0.196657	-0.06826	-0.0763847	-0.139161	-0.0259401	-0.0194144	0.356583	-0.0798286	0.10899	-0.0390232	0.102658	-0.0740024	0.0746544	-0.567649	0.0782834	0.141265	0.426734	-0.0830126	-0.0196343	0.330038	-0.140336	-0.1313	-0.0958593	-0.0389805	0.352484	0.163015	-0.0401284	-0.234149	0.587082	0.164953
RP11-273A7	1.34268e+07	-0.703187	-0.182421	-0.512015	-0.0704752	-0.235555	-0.0383536	0.0576763	-0.332822	0.0049743	-0.346005	-0.730739	-0.243427	-0.0291945	0.30076	-0.0712079	0.108894	-0.368792	-0.285591	-0.116822	-0.703321	-0.226035	-0.81809	-0.352379	0.337685	-0.361206	-0.0686918	0.135533	-1.10892	-0.0627065	-0.165622	-0.151439	-0.104493	-0.279225	-0.58911	-0.32426	-0.184836	-0.557036	-0.526426
RP11-68C24	1.36069e+07	-0.550309	-0.100153	-0.531765	0.00765701	-0.29997	0.033963	0.0383478	-0.252581	0.0201682	-0.237841	-0.738079	-0.15481	-0.00221975	0.128622	-0.00863398	0.0195474	-0.132131	-0.23517	-0.0994437	-0.639511	0.344619	-0.759335	-0.0468474	0.290434	-0.119301	0.00768836	0.593195	-1.02575	-0.247667	-0.0727227	-0.0625782	0.052064	-0.158646	-0.339146	-0.277919	-0.244264	-0.30421	-0.461132
RP11-450A8	1.37572e+07	#N/A	#N/A	#N/A	#N/A	-5.24237e-05	#N/A	#N/A	#N/A	-0.000893448	#N/A	#N/A	#N/A	#N/A	#N/A	#N/A	#N/A	#N/A	#N/A	#N/A	#N/A	#N/A	#N/A	#N/A	#N/A	#N/A	#N/A	#N/A	#N/A	#N/A	#N/A	#N/A	#N/A	#N/A	-0.207887	#N/A	#N/A	#N/A	-0.22227
RP11-116A5	13917649	-0.313859	-0.185726	-0.710738	-0.128336	-0.0988269	0.12072	0.0931735	-0.678673	-0.00179895	-0.527427	-0.256334	-0.534099	0.0960226	0.278101	-0.159727	0.0465603	-0.354567	-0.373381	-0.0145398	-0.770924	-0.247374	-0.80924	-0.0491678	0.247106	-0.367122	0.00873692	0.310422	-1.04756	-0.26611	-0.110039	-0.13424	-0.174452	-0.123214	-0.213377	-0.310565	-0.171142	-0.367134	-0.428838
RP11-3G21	14056369	-0.862287	-0.0882562	-0.511877	-0.153371	-0.156733	0.0899469	-0.0728956	-0.209535	#N/A	-0.653944	-0.0896855	-0.315673	-0.206315	0.248936	-0.0996692	-0.124226	-0.195419	-0.350071	-0.201693	-0.726882	-0.432803	-0.796115	-0.0969976	0.1967	-0.283366	-0.0745418	0.586086	-1.33659	-0.348555	-0.195446	-0.153959	-0.226549	-0.384822	-0.405383	-0.263924	-0.301185	#N/A	-0.368469
RP11-767I22	1.40844e+07	0.0792482	-0.0214969	0.288505	0.0610859	0.545068	0.0700969	0.00674666	0.352587	#N/A	#N/A	0.114165	0.524055	0.681416	0.478261	#N/A	-0.0648174	0.661768	0.0703324	-0.0147509	0.745137	-0.0263461	0.228363	0.627914	0.00228535	0.484332	0.0121474	0.33135	0.22775	0.290301	0.0528844	0.192751	0.478165	0.261136	0.356298	-0.0316765	-0.0559031	0.204027	-0.065626
RP11-35E19	14178864	-0.56948	-0.134867	#N/A	-0.103156	-0.0805641	0.089406	0.106054	-0.656818	-0.177281	-0.257241	#N/A	-0.177864	0.130839	0.229044	0.0730754	#N/A	-0.284728	-0.332934	-0.201211	#N/A	-0.29037	-0.70034	-0.143143	0.167274	-0.356422	0.0177927	#N/A	-1.04205	-0.188552	-0.137513	0.200245	-0.113132	#N/A	-0.221729	-0.366727	#N/A	-0.336258	-0.533809
CTD-2022C5	14225381	-0.19906	-0.094475	-0.178708	-0.0693389	0.142825	-0.0932695	0.0312774	-0.140494	0.0953607	-0.16354	-0.353932	-0.145755	0.272267	0.214608	0.00676441	-0.387446	-0.0508712	-0.174968	0.000999004	-0.0626219	-0.285005	-0.361069	-0.0185666	-0.0374612	-0.0923753	0.027089	0.1752	-0.304943	-0.291651	-0.117604	-0.110462	0.198986	-0.162486	0.403041	-0.339747	-0.376905	0.0116783	-0.0840207
RP11-689I12	1.43315e+07	-0.169736	-0.00700922	-0.322828	0.00681962	-0.0119372	0.0241759	0.116861	-0.521704	0.0802216	-0.166223	-0.743574	-0.0339135	0.1767	0.327538	0.148739	-0.0108557	0.0317934	0.0132447	0.0110355	-0.684499	-0.192136	-0.485643	-0.0647191	0.15002	-0.0400268	0.0490518	0.598604	-0.605105	-0.00970555	-0.0177553	-0.0904897	0.00083492	-0.0795055	-0.100719	-0.28439	-0.141011	-0.167223	-0.131111
RP11-433L7	1.43696e+07	-0.300895	0.112045	-0.388937	-0.132949	-0.298192	-0.319442	0.0159371	-0.431783	-0.304483	-0.477068	-0.645718	-0.169155	-0.378551	-0.234514	-0.365957	-0.0264814	#N/A	-0.0907551	-0.239039	-0.305508	-0.384493	-0.516889	-0.515131	0.170844	-0.454372	-0.120791	-0.0267699	-0.709541	-0.394875	-0.257302	-0.129314	-0.222187	-0.253423		-0.262528	-0.208971	-0.407984
RP11-638J14	1.44659e+07	0.50799	0.696252	0.454215	0.0112551	0.597878	0.102207	0.69451	0.518288	0.965068	0.672273	-0.0416214	0.960604	0.921361	0.427778	0.536383	0.1323	0.637518	0.35407	0.303177	0.484202	0.0399804	0.549977	0.336818	-0.121363	0.374852	0.0454644	0.217372	0.669369	0.402971	0.331402	0.398231	0.233166	0.428014	0.30604	-0.326166	0.287974	0.479628	0.216103
RP11-50L15	1.46304e+07	-0.394298	-0.125848	-0.57845	-0.0425272	-0.063282	0.099459	0.0127225	-0.546486	0.306416	-0.303612	-0.708312	-0.0202363	0.187212	0.169294	-0.0974534	0.0232569	-0.18713	-0.249601	-0.116901	#N/A	-0.30811	-0.663731	-0.0370007	0.267243	-0.0175848	-0.0377775	0.312261	-0.746476	-0.204779	-0.0992713	-0.102007	0.0513325	-0.28992	-0.105726	-0.293632	-0.246977	-0.263442	-0.388931
RP11-813E23	14778698	-0.610529	-0.0932739	-0.459148	-0.0886064	-0.174056	0.104189	-0.00266897	-0.282598	#N/A	-0.290823	-0.671785	-0.310767	-0.196605	0.112056	-0.0883217	-0.0117604	-0.184525	-0.17529	-0.0826417	-0.631842	-0.394242	-0.696969	-0.0257519	0.251962	-0.210166	-0.0322104	-0.462365	-1.05452	-0.262027	-0.0712449	-0.142295	-0.0769744	-0.333222	-0.260759	-0.245628	-0.269615	-0.323286	-0.311783
RP11-718H14	14860661	-0.54225	-0.289253	#N/A	-0.0970527	-0.194638	0.0313735	0.029809	-0.537143	-0.242715	-0.407395	-0.803875	-0.459042	-0.0175585	0.178226	-0.046332	#N/A	-0.373675	-0.12546	-0.115711	#N/A	-0.350323	-0.645066	-0.0606196	#N/A	-0.281209	#N/A	#N/A	-0.355954	-0.0469835	-0.135562	#N/A	#N/A	-0.377797	-0.520713	-0.475237	#N/A	0.289424	-0.526257
RP11-480M18	1.50396e+07	-0.799034	-0.123207	-0.552752	-0.0437947	-0.181008	0.114932	-0.0225357	-0.355078	#N/A	#N/A	-0.684166	-0.329983	-0.163289	0.0673879	-0.169005	0.0645396	-0.446814	-0.403439	-0.127228	-0.889187	-0.311589	-0.810687	-0.073049	0.368174	-0.302879	-0.0161362	-0.663301	-1.16973	-0.331779	-0.179122	-0.136025	-0.243348	-0.22747	-0.361428	-0.478842	-0.076597	#N/A	-0.360578
RP11-782K4	15225249	#N/A	#N/A	#N/A	#N/A	#N/A	#N/A	#N/A	#N/A	#N/A	#N/A	#N/A	#N/A	#N/A	#N/A	#N/A	#N/A	0.111139	#N/A	#N/A	#N/A	#N/A	#N/A	#N/A	#N/A	#N/A	#N/A	#N/A	#N/A	#N/A	#N/A	#N/A	#N/A	#N/A	-0.25144	#N/A	#N/A	#N/A	-0.568733
RP11-165A17	15404692	-0.404714	-0.0447544	-0.375426	-0.189552	-0.0848153	0.10112	0.0809308	-0.262925	0.0447802	-0.294623	-0.648437	-0.0176472	0.110005	0.266763	-0.00312648	0.0438687	-0.190278	-0.246152	-0.0311184	-0.474577	-0.132053	-0.505064	0.00148078	0.117741	0.0764909	-0.0493558	-0.543508	-0.610967	-0.0665791	-0.013261	-0.0354372	-0.0297215	-0.0557378	-0.0351798	-1.32064	-0.160475	#N/A	-0.257847
RP11-98I8	1.54766e+07	-0.369078	-0.0455704	-0.333816	-0.271418	-0.173761	-0.0897258	0.00635863	-0.230903	-0.0635941	-0.29611	-0.727393	-0.153835	-0.255611	0.132751	-0.01224	0.052456	-0.209951	-0.226108	-0.0320142	-0.514004	-0.233135	-0.603209	-0.138932	0.127711	-0.0832272	-0.0397503	-0.625721	-0.646562	-0.0714474	-0.0510858	-0.0916594	-0.148448	-0.232387	-0.421991	-1.47457	-0.160423	-0.39901	-0.425072
RP11-314P10	1.55908e+07	-0.929004	-0.153817	-0.454781	-0.368315	-0.122667	0.257536	0.123679	-0.327056	#N/A	-0.690054	-0.597926	-0.395632	-0.0716819	0.120439	#N/A	0.0203234	-0.407505	-0.0274642	-0.25216	#N/A	-0.299824	-0.803067	0.197273	0.374294	-0.445721	0.0360929	-0.648116	-1.29131	-0.275263	-0.344273	-0.217655	-0.0953849	-0.284273	-0.275182	-2.71947	-0.00646144	-0.769968	-0.422053
RP11-23J14	15715388	-0.735709	0.0500795	-0.547989	-0.0672142	-0.00425268	0.0667979	0.0679656	-0.335205	-0.0501842	-0.285338	-0.764911	-0.262991	0.242069	0.238117	-0.0548961	0.0635645	-0.193058	-0.164307	-0.0677928	-0.649761	-0.224832	-0.0796331	0.0143886	0.304295	-0.165346	-0.0274615	-0.775082	-1.27619	-0.0512288	-0.0764873	-0.0858453	0.00816474	-0.103491	-0.148169	-2.30508	-0.166067	-0.245743	-0.545658
RP11-77B22	15875093	-0.43303	-0.208852	-0.170447	-0.0889554	-0.193958	0.04731	-0.0479774	-0.0177729	-0.0432954	-0.309806	-0.731564	-0.119152	-0.138293	0.052394	-0.166724	0.063136	-0.140593	-0.122901	-0.0473367	-0.671546	-0.272926	-0.614539	-0.215388	0.118012	-0.260396	0.0446852	-0.336454	-0.765198	-0.00732718	-0.0768081	-0.0943184	-0.270397	-0.228812	-0.0775928	-0.500151	-0.165924	-0.477979	-0.178333
CTD-2006F20	1.59869e+07	-0.644377	-0.0465073	-0.0909928	0.180827	0.127754	0.375968	0.115667	-0.223898	#N/A	-0.269975	-0.509896	-7.56369e-05	0.280126	0.243265	0.0430098	0.167597	0.00730017	-0.176595	-0.102763	-0.425916	-0.201912	-0.441071	0.323182	0.319405	-0.140218	0.0470954	-0.406867	-0.987751	-0.12179	0.012602	-0.0378899	0.0941539	-0.16852	-0.208005	-0.246959	0.0292282	-0.0625435	-0.278961
RP11-496H6	1.61849e+07	#N/A	#N/A	#N/A	#N/A	#N/A	#N/A	#N/A	#N/A	#N/A	#N/A	#N/A	#N/A	#N/A	#N/A	#N/A	#N/A	#N/A	#N/A	#N/A	#N/A	#N/A	#N/A	#N/A	#N/A	#N/A	#N/A	#N/A	#N/A	#N/A	#N/A	#N/A	#N/A	#N/A	-0.184589	#N/A	#N/A	#N/A	-0.325976
RP11-771E22	1.62496e+07	-0.636337	-0.157329	-0.498453	-0.0787395	-0.346125	0.0935642	0.0861245	-0.381054	#N/A	-0.417068	-0.765628	-0.256749	-0.109538	0.0917186	-0.25094	0.0548315	-0.356964	-0.306255	-0.112122	-0.887797	-0.321241	-0.732515	-0.0960023	0.234343	-0.305225	0.0453721	-0.618779	-1.14266	-0.308667	-0.121473	-0.120606	-0.207867	-0.333512	-0.210391	-0.329061	-0.110791	-0.579885	-0.378882
RP11-44M4	16393775	-0.476183	-0.078429	-0.0763836	-0.0677286	0.118228	0.131143	0.0967382	-0.0459541	0.100695	0.0910624	-0.50524	0.0433332	0.408344	0.284002	0.0382887	0.090809	-0.0865184	0.557357	-0.0188161	-0.29155	-0.132424	-0.627402	0.0975961	0.156754	-0.0477527	0.0648254	0.0462566	-0.428523	0.0988607	0.0111109	0.0841396	0.0419205	-0.0783217	-0.0905855	-0.290768	-0.0945685	-0.0325444	-0.376335
RP11-255E13	1.63979e+07	-0.14579	0.0396983	-0.309146	-0.0713512	0.0733334	-0.0104725	-0.0904464	-0.0886014	-0.181183	-0.166493	#N/A	-0.00686877	-0.271206	-0.135418	-0.0460659	0.00482914	-0.00578207	-0.342681	-0.0128577	-0.628005	-0.0661549	-0.409637	0.0196965	-0.0392093	-0.0138159	-0.0870625	-0.421314	-0.40307	-0.121334	-0.104695	-0.0390847	-0.108281	-0.0207466		-0.164491	-0.193631	0.00735164
RP11-13N12	16554979	-0.288027	0.202158	-0.834433	0.0250737	0.0937019	-0.0231594	0.0823903	-0.114393	-0.0345493	-0.0441059	0.136125	0.0388785	0.0623973	0.224085	-0.0305311	-0.0505993	-0.0702883	-0.124179	0.120059	0.0232524	0.10021	-0.15083	-0.0943988	0.069872	-0.0872391	-0.00120473	0.254921	0.000747556	0.161425	-0.132212	-0.0200814	0.0759138	-0.195431	0.0406423	-0.305221	0.0449799	0.00344567	0.0311267
RP11-166M7	16698484	0.0299983	0.399788	0.288967	0.0463907	0.0291584	0.0466402	-0.00689461	0.114729	0.0860082	0.0320697	0.258777	0.0506777	0.15871	0.16856	0.278119	-0.018552	0.213123	-0.112569	0.00296344	0.257243	0.253181	0.110868	0.529072	0.0141238	0.122815	0.0487126	0.00800719	0.557144	0.351718	0.0255868	-0.0829418	0.285414	0.0726356	0.0566661	-0.321995	-0.0464341	0.711664	0.122394
RP11-90I3	1.68056e+07	0.254356	0.113185	0.059991	-0.255801	0.0323505	-0.193056	-0.0324693	0.014845	-0.180273	-0.02559	-0.130851	0.418632	0.086516	0.0394625	0.437836	-0.283492	0.393258	-0.131882	0.0669327	-0.0862901	0.081931	0.150297	0.197998	0.127923	0.273672	0.0523211	0.74591	-0.277941	0.16424	-0.0351205	-0.0426603	0.0874804	0.142307	0.359306	-0.0762872	-0.143566	-0.191729	0.204685
RP11-314O20	1.69078e+07	-0.633853	-0.0612283	-0.49981	0.0212818	0.0905576	-0.00729012	0.0598032	-0.521307	0.0250274	-0.617971	-0.828307	-0.146119	0.109286	0.153004	0.00152176	0.170365	-0.321598	-0.475982	-0.0409178	-0.568821	-0.208445	-0.695687	-0.153098	0.257722	-0.0602879	-0.0330661	-0.508654	-0.943783	-0.363831	-0.00793815	-0.12658	-0.168952	-0.17369	-0.262527	-0.38606	-0.0415105	#N/A	-0.209255
RP11-11O23	17090194	-0.826266	-0.00882732	-0.690471	-0.0596893	-0.209806	0.167563	0.0293533	-0.561311	-0.079005	-0.44813	-0.816634	-0.30543	0.0922626	0.11023	-0.13529	0.0592068	-0.341178	-0.34393	-0.184298	-0.958238	-0.278251	-0.830487	-0.00570084	0.263692	-0.338837	0.0736627	-0.71354	-1.17124	-0.284547	-0.309174	-0.107311	-0.162332	-0.270458	-0.303973	-0.318845	-0.0612886	-0.323528	-0.452461
RP11-651E23	17143912	-0.631939	-0.0312344	-0.606274	0.0232248	-0.258665	0.127338	0.085652	-0.27991	0.0187717	-0.585062	-0.853378	-0.16944	-0.0383787	0.0267286	-0.0434681	-0.00394382	-0.201701	-0.222071	-0.102913	-0.680076	-0.212873	-0.73126	-0.0798118	0.119613	-0.159772	0.0359908	-0.590723	-1.11529	-0.301152	-0.0783529	-0.0562052	-0.0555385	-0.253526	-0.399306	-0.339781	-0.21171	-0.487609	-0.311668
RP11-781O9	17278102	-0.755246	-0.0745224	-0.486938	0.023888	-0.171805	0.0361485	0.0239095	-0.247774	-0.207991	-0.632672	-0.711547	-0.16247	-0.188257	-0.292843	-0.290148	0.00495466	-0.29726	-0.28593	-0.123796	-0.776666	-0.297748	-0.710542	-0.243861	0.132845	-0.267219	-0.012001	-0.552597	-1.09617	-0.288936	-0.0922401	-0.0354494	-0.152094	-0.187721	-0.259194	-0.343216	-0.0943554	-0.604671	-0.394756
RP11-89M16	17427559	-0.482052	0.0204759	-0.549577	0.0146938	-0.285512	0.0353041	0.0703557	-0.269323	-0.0895002	-0.481119	-0.530758	-0.172615	-0.16345	-0.36802	-0.0888399	0.0965731	-0.25815	-0.389306	0.0278665	-0.711167	-0.121572	-0.577502	-0.100129	0.0637962	-0.0247216	0.0649394	-0.529939	-0.856162	-0.186066	0.0339014	0.0320081	-0.194113	-0.205354	-0.219298	-0.377685	-0.034086	-0.406729	-0.487157
RP11-565O23	1.75231e+07	#N/A	#N/A	#N/A	#N/A	0.738172	#N/A	#N/A	#N/A	0.65586	#N/A	#N/A	#N/A	#N/A	#N/A	#N/A	#N/A	#N/A	#N/A	#N/A	#N/A	#N/A	#N/A	#N/A	#N/A	#N/A	#N/A	#N/A	#N/A	#N/A	#N/A	#N/A	#N/A	#N/A	0.0827024	#N/A	#N/A	#N/A	0.135229
RP11-383B10	17643232	-0.566049	-0.0712681	-0.712646	0.0486785	-0.123225	0.0318844	0.0976709	-0.58801	-0.211643	-0.427158	-0.223957	-0.297167	-0.0269073	-0.169693	-0.166233	0.138896	-0.328935	-0.274388	-0.0206845	-0.834652	-0.10802	-0.568818	-0.188844	0.173154	-0.184078	0.0414023	-0.570104	-0.896244	-0.187011	-0.108841	-0.0207934	-0.178245	-0.0418573	-0.141045	-0.359561	0.0135126	-0.471965	-0.40492
CTD-2005M4	17778668	0.0122936	-0.0226759	-0.350183	0.129791	-0.0404176	0.409685	-0.021056	-0.0797238	#N/A	-0.642584	-0.516329	-0.00762619	0.131547	-0.203994	0.0601876	0.0764705	-0.100296	-0.145286	-0.0647288	-0.795177	-0.178538	-0.596596	0.0411122	0.0938545	-0.260784	0.0470193	-0.424725	-1.07906	-0.139204	-0.104365	-0.0658247	-0.119643	-0.0491435	-0.285436	-0.165145	-0.0406067	0.064626	#N/A
RP11-606J9	1.78835e+07	0.407058	#N/A	#N/A	#N/A	0.754806	0.109848	2.09243	0.656299	0.663397	#N/A	#N/A	0.903403	1.09609	0.499125	0.761315	#N/A	#N/A	#N/A	#N/A	#N/A	1.38823	0.461904	0.524804	#N/A	#N/A	#N/A	#N/A	0.72443	0.387117	#N/A	#N/A	1.99457	#N/A	0.223596	#N/A	#N/A	0.574304	0.135133
RP11-794M5	17986332	-0.72216	-0.10603	0.198093	0.00861656	-0.218281	0.0464449	0.00209654	-0.346633	-0.207977	-0.519918	-0.661931	-0.0975295	-0.0774811	-0.276825	-0.249857	-0.0265089	-0.153416	-0.368903	-0.120916	-0.696606	-0.123635	-0.685266	-0.259403	0.0858598	-0.184692	-0.046813	-0.449509	-1.06712	-0.171464	-0.216199	-0.0683525	-0.197891	-0.242693	0.0412751	-0.313082	-0.0856197	-0.4603	-0.411605
RP11-23G11	1.81502e+07	-0.682381	-0.159153	0.123111	0.00591679	#N/A	0.132196	0.0950483	-0.523749	-0.206441	-0.563936	-0.70022	-0.369463	-0.075205	-0.268044	-0.24373	0.0924693	-0.370627	-0.45492	-0.037192	-0.832847	-0.197303	-0.771179	-0.17054	0.12901	-0.184998	-0.019757	-0.781146	-1.20842	-0.152246	-0.155075	-0.00567654	-0.253942	-0.208671	-0.390278	-0.319198	-0.00515802	-0.39021	-0.524071
RP11-422K2	1.83175e+07	-0.677113	-0.148078	0.0706611	0.0669346	-0.125003	0.209684	0.104933	-0.523368	-0.0415463	-0.432327	-0.81523	-0.127897	0.204073	-0.066565	-0.18678	0.0483108	-0.27398	-0.362979	-0.0300939	-0.462031	-0.237988	-0.738722	-0.252502	0.275785	-0.201711	0.0691011	-0.647474	-1.22122	-0.110366	-0.131556	0.065972	-0.0611379	-0.127383	-0.321577	-0.402504	-0.0428486	-0.388014	-0.462376
RP11-412E20	18438097	-0.618533	-0.0411305	0.214345	0.084343	-0.0982853	0.0478078	0.0954503	-0.277424	-0.0998863	-0.37444	-0.767568	-0.125458	0.128007	-0.176318	-0.0881203	0.10678	-0.138799	-0.256342	0.0420076	-0.471437	-0.0311311	-0.618388	-0.133474	0.0689472	-0.137927	0.0441753	-0.602917	-1.10482	-0.02929	0.0052261	-0.0607217	-0.0566721	-0.131637	-0.0823543	-0.340624	-0.0396042	-0.248808	-0.204098
RP11-161I2	1.8546e+07	-0.135633	-0.0355822	0.173174	0.0446586	0.19974	-0.0265096	0.0820738	-0.502475	-0.0984225	-0.173039	-0.544794	-0.048241	0.150015	-0.165524	-0.0807639	0.000191	-0.125556	-0.13907	-0.0200303	-0.457633	-0.151028	-0.345837	0.00236236	0.00887651	0.0461496	-0.00730699	-0.0433148	-0.522127	-0.0545928	-0.122641	-0.135833	0.103906	-0.0230487		-0.338554	-0.233737	-0.0209989
RP11-452M12	1.85837e+07	-0.623276	-0.154089	-0.290921	0.0291202	-0.214249	-0.0700491	0.0196225	-0.609017	-0.299702	-0.447371	-0.913954	-0.237294	-0.146338	-0.293215	-0.0376585	0.00944501	-0.39095	-0.450566	-0.0624656	-1.32643	-0.212904	-0.567779	-0.343063	-0.0347665	-0.336344	0.0618237	-0.682271	-1.23708	-0.187146	-0.0772668	0.302347	-0.203637	-0.209469	-0.264379	-0.469351	-0.165432	-0.356392	-0.452155
RP11-724O9	18694947	-0.656266	-0.0668152	-0.562219	0.0866528	-0.151497	-0.00860214	-0.0232688	-0.607041	-0.261244	-0.518681	-0.850623	-0.149756	-0.178254	-0.379001	-0.231625	0.0826994	-0.381442	-0.513051	0.0216503	-0.979857	-0.225285	-0.661604	-0.112747	-0.107995	-0.234553	0.0173782	-0.689621	-0.966053	-0.307849	0.053769	-0.00571354	-0.147485	-0.142987	-0.260639	-0.317891	-0.0954535	-0.390808	-0.471949
RP11-533K7	18851035	-0.734227	-0.0388775	-0.685121	-0.0172021	-0.182187	0.050743	0.0460008	-0.627562	-0.0413172	-0.70858	-0.773799	-0.195	-0.0852836	-0.367083	-0.194067	0.110068	-0.435368	-0.484181	-0.0137965	-1.04831	-0.216678	-0.738438	-0.303841	0.12215	-0.324076	0.0610971	-0.716876	-1.18777	-0.320954	0.0564906	0.0313743	-0.245748	-0.113626	-0.254175	-0.318395	0.0196775	-0.394561	-0.500057
RP11-713M16	1.89244e+07	-0.682475	-0.129907	-0.696129	0.0875252	-0.357745	0.0815218	0.0281911	-0.646005	0.141	-0.677551	-0.652803	-0.400892	-0.334468	-0.287174	-0.374563	0.167798	-0.484332	-0.573343	0.0259949	-0.896326	-0.110497	-0.692468	-0.379967	0.122193	-0.326576	0.0194164	-0.64407	-1.03493	-0.388864	0.0221293	0.0401824	-0.271214	-0.0229663	-0.179897	-0.374604	0.0254421	-0.62425	-0.297163
RP11-38M22	1.9066e+07	-0.637547	-0.0654825	-0.450536	0.137185	-0.17148	-0.010659	0.00146296	-0.415435	0.257484	-0.757714	-0.667151	-0.1301	-0.125586	-0.187265	-0.155016	0.14859	-0.259569	-0.520243	-0.050209	-0.747506	-0.183491	-0.45774	-0.250034	0.184842	-0.0692347	0.115176	-0.384665	-1.02714	-0.249541	-0.00738817	0.101433	-0.263303	-0.0657402	#N/A	-0.40461	-0.0659192	-0.474406	#N/A
CTD-2037K19	1.92021e+07	-0.684566	-0.017967	-0.546594	0.272905	-0.138389	0.169302	0.130586	-0.321463	#N/A	-0.521625	-0.577654	-0.048089	0.0130996	-0.293167	-0.210192	0.22986	-0.269529	-0.392904	-0.00249827	-0.542104	0.0493338	-0.490247	-0.0176754	0.27371	-0.153631	0.101441	-0.512683	-0.982551	-0.178854	-0.00124934	0.0438261	-0.284041	0.063645	-0.114037	-0.181899	0.262857	-0.173439	-0.176865
RP11-671H20	19264472	-0.596104	-0.097529	-0.514882	0.14694	-0.435821	0.0516802	0.0744546	-0.373856	0.182523	-0.692317	-0.791532	-0.256265	-0.299568	-0.394209	-0.339326	0.180852	-0.604114	-0.461264	-0.0158435	-0.846639	-0.0960452	-0.634128	-0.314338	0.147604	-0.353138	0.129849	-0.731464	-1.04581	-0.133688	-0.00450599	-0.00637322	-0.35539	-0.0580421	-0.480206	-0.2554	0.0838114	-0.667461	-0.433754
CTD-2007N19	1.93607e+07	#N/A	#N/A	#N/A	#N/A	#N/A	#N/A	#N/A	-0.438652	#N/A	#N/A	#N/A	#N/A	#N/A	#N/A	#N/A	#N/A	0.109452	#N/A	#N/A	#N/A	#N/A	#N/A	#N/A	#N/A	#N/A	#N/A	#N/A	#N/A	#N/A	#N/A	#N/A	#N/A	#N/A	-0.14314	#N/A	#N/A	#N/A	#N/A
RP11-222M11	19491024	-0.534247	-0.25964	-0.200046	0.0889116	-0.245788	0.0334791	0.0257858	-0.15362	-0.26549	-0.347346	-0.708325	-0.141986	-0.188906	-0.347988	-0.262971	0.215592	-0.32281	-0.202258	-0.0488188	-0.572102	-0.134087	-0.568242	-0.121931	0.0650177	-0.247454	0.0432652	-0.236752	-0.89743	-0.0592214	-0.0753743	0.0157633	-0.208789	-0.0450376	-0.0270726	0.131623	0.0472285	-0.497468	-0.0478719
RP11-1105O14	19611272	-0.730097	-0.0976247	-0.612762	0.0905309	-0.282839	0.0133971	-0.0398436	-0.521377	-0.321251	-0.712438	-0.817199	-0.289758	-0.360453	-0.532684	-0.442162	0.165542	-0.550705	-0.524393	-0.0511999	-0.918589	-0.0956312	-0.718355	-0.443426	0.202812	-0.248004	0.0301924	-0.725427	-1.18165	-0.43543	0.00661822	0.00177228	-0.372694	-0.105073	-0.185645	0.178498	0.0164732	#N/A	-0.35896
RP11-70F13	1.98408e+07	-0.404775	-0.0124721	-0.39393	0.0468242	-0.289521	0.159388	0.0631914	-0.238435	-0.110596	-0.255967	-0.684762	-0.0626516	-0.228644	-0.338299	-0.193123	0.156973	-0.336459	-0.264676	-0.00295749	-0.583135	-0.00726343	-0.394193	-0.0946034	0.1284	-0.154283	0.0731267	-0.507158	-0.561801	-0.0153447	0.0308542	0.0353655	-0.167867	-0.130232	-0.401098	0.049879	-0.0181791	-0.562439	-0.332213
RP11-131M2	2.00418e+07	-0.652915	-0.0325281	#N/A	#N/A	-0.197326	0.166962	0.042577	-0.606178	-0.262621	-0.477649	#N/A	-0.191838	-0.133115	-0.391481	-0.21917	#N/A	-0.336588	-0.457145	0.057942	#N/A	0.392725	-0.314607	-0.15386	-0.0445128	-0.168113	0.0413013	#N/A	-0.949614	-0.309407	0.075411	0.0149981	-0.259502	#N/A	-0.133782	0.107348	#N/A	-0.438085	-0.0680234
RP11-353K12	20092349	#N/A	#N/A	#N/A	#N/A	#N/A	#N/A	#N/A	#N/A	#N/A	#N/A	#N/A	#N/A	#N/A	#N/A	#N/A	#N/A	0.0395548	#N/A	#N/A	#N/A	#N/A	#N/A	#N/A	#N/A	#N/A	#N/A	#N/A	#N/A	#N/A	#N/A	#N/A	#N/A	#N/A	-0.00514297	#N/A	#N/A	#N/A	-0.110979
RP11-563N12	2.0274e+07	#N/A	#N/A	#N/A	#N/A	#N/A	#N/A	#N/A	#N/A	#N/A	#N/A	#N/A	#N/A	#N/A	#N/A	#N/A	#N/A	-0.0640425	#N/A	#N/A	#N/A	#N/A	#N/A	#N/A	#N/A	#N/A	#N/A	#N/A	#N/A	#N/A	#N/A	#N/A	#N/A	#N/A	-0.0164992	#N/A	#N/A	#N/A	-0.11899
RP11-163K5	20335610	-0.752379	-0.21256	-0.536302	0.0631434	-0.549576	-0.121696	-0.0990197	-0.405311	-0.407027	-0.848705	-0.90379	-0.348388	-0.629981	-0.611263	-0.694956	0.0219793	-0.431534	-0.516369	-0.0812192	-0.798567	-0.228574	-0.735111	-0.349474	-0.00145549	-0.357127	-0.010873	-0.402348	-1.15309	-0.287369	-0.0816741	0.0210069	-0.411632	-0.222416	-0.121891	0.0976399	-0.0843073	-0.81233	-0.0531683
RP11-404E12	20437024	-0.277268	-0.0564492	-0.353611	0.0879879	-0.0542999	-0.0493543	0.042659	-0.28474	-0.385892	-0.336953	#N/A	-0.22417	-0.338126	-0.286294	-0.0769119	-0.00839454	-0.34321	-0.264243	-0.0351707	#N/A	-0.0437663	-0.230916	-0.332734	-0.0380977	-0.0336441	0.0616235	-0.297056	-0.495415	-0.150188	-0.0628201	0.106445	-0.039482	0.162903	0.0449986	-0.0871276	-0.129844	-0.39194	-0.0378489
RP11-108E14	20598301	-0.364875	-0.0853901	-0.270641	0.0897439	-0.367288	0.0188866	0.00486882	-0.045622	-0.21243	-0.545791	-0.882056	-0.298189	-0.37695	-0.521025	-0.376489	0.161028	-0.426521	-0.149615	-0.0664528	-0.728789	-0.20902	-0.524001	-0.132371	0.0367743	-0.194264	0.0148063	-0.215658	-0.673284	-0.11818	-0.0161582	0.0262756	-0.257057	-0.148469	0.0366054	0.122491	-0.0582151	-0.741416	-0.00130704
RP11-174D14	2.07402e+07	-0.781894	-0.253738	-0.687222	0.107039	-0.445714	0.0487132	-0.0213231	-0.715341	-0.467607	-0.776184	-0.903351	-0.589955	-0.461836	-0.348473	-0.593562	0.194141	-0.72241	-0.628646	-0.0139802	-0.849212	0.310744	-0.794397	-0.387793	-0.00252681	-0.45216	0.011634	-0.712043	-1.15405	-0.400502	-0.0247001	0.0306795	-0.524608	-0.0174883	-0.149386	0.0878966	-0.106398	-1.01498	-0.299048
RP11-369E15	20795326	#N/A	-0.0153353	#N/A	#N/A	-0.0845358	-0.0144625	0.240016	-0.200174	#N/A	#N/A	#N/A	-0.256914	-0.555354	#N/A	-0.390563	0.0635889	-0.246393	#N/A	-0.0529623	#N/A	#N/A	#N/A	-0.500306	-0.161783	-0.287318	-0.109256	0.00282467	#N/A	#N/A	-0.110427	0.0411007	#N/A	0.123811		0.0763513	-0.175385	-1.54292
RP11-712I15	20890817	-0.67597	-0.248219	-0.685596	0.0621133	-0.439639	-0.0527314	-0.0124927	-0.628135	-0.599274	-0.759136	#N/A	-0.471024	-0.593303	-0.462822	-0.616531	0.143241	-0.672115	-0.557014	-0.0766802	-0.572921	-0.298574	-0.787936	-0.462283	-0.0191616	-0.397937	-0.00102758	-0.605109	-1.09682	-0.35835	-0.100074	-0.0172674	-0.313492	-0.139326	-0.142105	0.078031	-0.0720554	-0.872791	-0.364609
RP11-617K20	21057014	-0.626071	-0.0964936	-0.666204	0.0930046	-0.257118	0.0280484	-0.0292554	-0.56196	#N/A	-0.627533	-0.775001	-0.258367	#N/A	0.100817	-0.272755	0.200097	-0.346843	-0.459806	-0.0133379	-1.02156	-0.168915	-0.700707	-0.247733	0.362422	-0.269407	-0.00987829	-0.636838	-0.921385	-0.341814	-0.016546	0.0050084	-0.2813	-0.0691589	-0.186212	-0.336147	-0.0788714	-0.669493	-0.399012
RP11-419L22	2.1136e+07	0.501283	-0.187222	-0.645136	0.173138	-0.34165	0.0337795	0.0311734	-0.6753	-0.364833	-0.76677	-0.972125	-0.439693	-0.39656	-0.480766	-0.484775	0.23009	-0.571905	-0.598673	-0.0517007	-0.905853	-0.165793	-0.713788	-0.347761	0.0847538	-0.435891	0.0513341	-0.605471	-1.31627	-0.213095	-0.0867542	0.123698	-0.367194	-0.0526489	-0.352425	0.0859508	0.0111574	-0.578256	-0.585378
RP11-419L22	2.1136e+07	0.588701	#N/A	-0.694516	#N/A	-0.471482	-0.0318411	0.0829338	-0.657461	-0.605941	-0.824221	-1.10691	-0.496152	-0.548979	-0.543098	-0.322286	0.171674	-0.563105	-0.654954	-0.0506011	-0.833001	0.402333	-0.658364	-0.452323	0.0246232	#N/A	#N/A	-0.575873	-1.29676	-0.268674	-0.0107514	#N/A	-0.496784	-0.0779524	-0.1766	0.0822394	#N/A	-0.806602	-0.395639
RP11-459H21	2.12851e+07	0.755453	-0.0767906	-0.55283	0.16787	-0.318768	-0.0155915	0.0851993	-0.285449	-0.39527	-0.591183	-0.882769	-0.298414	-0.322305	-0.465591	-0.38667	0.200017	-0.378152	0.433476	0.00425716	-0.727452	-0.115077	-0.727953	-0.294507	-0.0208832	-0.249605	0.019416	-0.6715	-1.2261	-0.107955	0.0102374	0.0574507	-0.339458	0.0139577	-0.0671178	0.112364	0.0139517	#N/A	-0.3207
RP11-64J17	21395535	0.960669	-0.131498	-0.374364	0.171224	-0.345777	0.169383	0.0188968	-0.141966	-0.378993	-0.716738	-0.805049	-0.380745	-0.492158	-0.529465	-0.555387	0.191131	-0.45143	2.25805	-0.0493725	#N/A	#N/A	-0.619695	-0.360238	0.0155135	-0.334341	0.110329	-0.244578	-1.21913	-0.236695	-0.0508582	0.111748	-0.395033	0.0324903	-0.154228	0.224536	0.0448562	-0.692487	-0.0839757
RP11-135I5	21490220	0.782689	-0.138319	-0.526444	0.126762	-0.308546	0.071377	-0.0394535	-0.331046	-0.211323	-0.649579	-0.854881	-0.30169	-0.269805	-0.383401	-0.381215	0.196121	-0.624439	2.30744	-0.0649388	-0.763501	-0.0879106	-0.573719	-0.239693	0.162058	-0.251348	0.109452	-0.504825	#N/A	-0.182003	0.00750443	0.103469	-0.412986	0.0564144	-0.0608024	0.148587	0.0523748	-0.577885	0.000710332
CTD-2323A1	2.16128e+07	#N/A	#N/A	#N/A	#N/A	#N/A	#N/A	#N/A	#N/A	#N/A	#N/A	#N/A	0.0711021	#N/A	#N/A	#N/A	#N/A	0.197909	#N/A	#N/A	#N/A	#N/A	#N/A	#N/A	#N/A	#N/A	#N/A	#N/A	#N/A	#N/A	#N/A	#N/A	#N/A	#N/A	0.255098	#N/A	#N/A	#N/A	0.792596
RP11-809O5	21793930	#N/A	#N/A	#N/A	#N/A	#N/A	#N/A	#N/A	#N/A	#N/A	#N/A	#N/A	#N/A	#N/A	#N/A	#N/A	#N/A	-0.484282	#N/A	#N/A	#N/A	#N/A	#N/A	#N/A	#N/A	#N/A	#N/A	#N/A	#N/A	#N/A	#N/A	#N/A	#N/A	#N/A	0.0140708	#N/A	#N/A	#N/A	0.215873
RP11-67H12	2.19421e+07	0.0189734	-0.0345683	-0.350271	-0.196522	-0.164101	0.0203726	-0.00141552	0.163854	-0.255497	-0.234882	-0.0854496	-0.143317	-0.114061	-0.257541	0.00814626	0.0296662	0.0104629	0.85069	-0.00809968	-0.219985	0.0544467	-0.369309	-0.0365137	-0.021537	-0.0377132	0.0051739	-0.0768355	-0.686611	-0.0783899	0.00172129	-0.0371481	-0.177565	-0.0587564	0.0697796	0.0533999	-0.0859248	-0.133774	0.135085
RP13-600L4	22048152	0.767261	0.0963535	-0.380976	-0.462901	-0.101126	0.181123	0.0399645	-0.139554	-0.27278	-0.463988	-0.415226	-0.0387131	0.0220383	-0.148417	#N/A	0.203033	-0.270978	0.83065	0.124824	-0.358014	0.0351529	-0.342804	-0.239042	-0.183014	-0.231251	-0.0229756	-0.149731	-0.638471	-0.208426	0.0763791	0.0148026	-0.341157	0.277686	-0.174943	0.0396472	0.334475	#N/A	#N/A
RP11-13A10	2.21555e+07	#N/A	#N/A	#N/A	#N/A	-0.200986	#N/A	#N/A	-0.356302	-0.23437	#N/A	#N/A	-0.371662	#N/A	#N/A	#N/A	#N/A	#N/A	#N/A	#N/A	#N/A	#N/A	#N/A	#N/A	#N/A	#N/A	#N/A	#N/A	#N/A	#N/A	0.00728716	#N/A	#N/A	0.18373	-0.290699	#N/A	#N/A	#N/A	-0.0779833
CTD-2036J7	22225391	1.51783	0.0207854	-0.344014	-0.424204	0.0301775	0.126546	0.0405679	-0.165668	0.0140082	-0.257989	-0.324611	0.00624561	0.143525	-0.102927	-0.0315704	0.10458	0.0377135	-0.3524	0.0475238	-0.375465	0.0344636	-0.315777	0.0693677	-0.0548471	0.0408719	0.0220311	-0.074207	-0.782775	0.043829	0.0770298	-0.0880904	-0.10968	0.231052	0.0332652	0.175516	0.0751075	-0.312693	0.227049
RP11-235B11	22379040	1.29675	-0.00413427	-0.580515	-0.455118	-0.23766	0.0684514	0.0452817	-0.514676	-0.182679	-0.579998	-0.594281	-0.150676	-0.197595	-0.219762	-0.26393	0.0858188	0.131706	-0.398374	0.0648437	-0.888879	-0.0669965	-0.621329	-0.307062	0.0846831	-0.105624	0.0547323	-0.6197	-0.952962	-0.0895749	-0.0589928	-0.014341	-0.248208	-0.110611	-0.27457	0.041792	-0.0256179	-0.502958	-0.429749
RP11-582J16	22502975	0.0859439	-0.118848	-0.547289	-0.55261	-0.142635	0.078019	0.0246485	-0.406982	-0.1361	-0.505634	-0.639591	-0.318595	-0.0512317	-0.286002	-0.19468	0.0135348	-0.625726	-0.480385	-0.0226578	-0.640978	-0.0365444	-0.596832	-0.22216	-0.114453	-0.293356	-0.019346	-0.432149	-0.598784	-0.171423	-0.0149763	-0.0369233	-0.4124	0.00589239	-0.015698	-0.0243322	0.133179	-0.355467	-0.301864
RP11-459E5	22686338	-0.514029	-0.117541	-0.493964	-0.597785	-0.286026	0.0747223	0.0444256	-0.540129	-0.373651	-0.7068	-0.646181	-0.280113	-0.344688	-0.548194	-0.671236	0.18635	-0.516118	-0.414846	0.110204	-0.70751	0.130698	-0.567016	-0.456894	-0.0855812	-0.282841	0.114356	-0.264022	-0.884412	-0.127547	0.121228	0.0605435	-0.516375	0.237983	-0.0738621	0.0873002	0.263016	-1.03663	-0.1193
RP11-110I18	2.27224e+07	-0.726624	-0.156	-0.261597	-0.757086	-0.427104	0.0742048	0.0829893	-0.327017	-0.423926	-0.838559	#N/A	-0.322115	-0.432884	-0.568926	-0.679262	0.138921	-0.760882	-0.545301	0.0205133	#N/A	0.101732	-0.621298	-0.449479	0.0494386	-0.314862	0.082129	0.129282	-0.876326	-0.173319	-0.0114828	0.0127484	-0.393624	0.0370351	-0.0344583	0.117826	0.182039	#N/A	-0.125618
RP11-806N20	22871045	-0.567	-0.0268489	-0.40934	-0.529389	-0.208457	0.033144	-0.00302433	-0.25773	-0.389697	-0.773421	-0.566785	-0.182327	-0.381115	-0.369901	-0.356788	0.218384	-0.369291	-0.391046	0.0664633	-0.671673	-0.0159243	-0.468681	-0.321491	-0.00120407	-0.104293	0.0599534	-0.296233	-0.905355	-0.280661	0.121936	0.0920663	-0.409048	0.0750288	-0.166411	0.00658741	0.113173	-0.737506	-0.0261521
RP11-599A17	2.29672e+07	-0.55996	-0.0228599	-0.585496	-0.385287	-0.340664	0.0790329	0.0121427	-0.274687	-0.308345	-0.66235	-0.596323	-0.245987	-0.311488	-0.429709	-0.200669	0.0277139	-0.156183	-0.409562	-0.0396153	-0.483372	-0.0837131	-0.576425	-0.0971916	-0.200659	-0.148736	-0.0850944	-0.342187	-0.899048	-0.230504	0.0335381	0.00568511	-0.275793	-0.0777232	-0.162104	0.0610747	0.0407139	-0.54959	-0.105305
RP11-364H17	22999072	-0.393681	-0.0185672	-0.363507	-0.227652	-0.040178	0.00030993	0.0389895	-0.170434	-0.384285	-0.47975	-0.430997	-0.160078	-0.191244	-0.377074	-0.252592	0.0135414	-0.11743	-0.342355	0.117274	-0.476123	0.0938421	-0.353886	-0.214347	-0.196926	-0.0799842	-0.0730761	-0.519797	-0.857534	-0.0458276	0.0437918	-0.0877537	-0.318208	0.0696581	-0.0155761	-0.0463358	0.0153182	-0.38531	0.0159115
RP11-109B10	23144809	-0.112263	-0.135952	0.00899068	0.0191656	-0.0777543	0.0610286	0.0476447	-0.398728	-0.225345	-0.284583	-0.46061	-0.262123	-0.148932	-0.315166	-0.0886177	0.0503277	-0.249601	-0.214807	0.0667051	-0.196514	0.04328	-0.110829	0.0574137	#N/A	0.0264012	0.0341866	0.0593688	0.247077	-0.0034647	0.0486283	#N/A	#N/A	0.0113284	-0.226528	0.0478491	-0.0448751	#N/A	-0.138226
RP11-177H13	23196957	-0.240132	0.269553	-0.0382071	0.0741693	-0.00807138	-0.16545	0.200538	-0.205527	0.0557437	-0.234494	-0.301464	0.165994	0.128796	-0.123692	0.0553189	0.0404453	0.156357	-0.34547	0.0353713	-0.186744	0.0939235	-0.149058	-0.190953	-0.0655947	0.629352	0.04101	-0.0289606	-0.480867	-0.0267177	0.0944689	-0.0265838	-0.165812	0.0554799	-0.103024	-0.0573511	-0.10875	#N/A	0.606747
RP11-791G8	23342914	-0.569688	-0.0343593	-0.507117	0.122904	-0.208956	-0.0366132	0.0340049	-0.473621	-0.358048	-0.602881	-0.609989	-0.0804858	-0.299892	-0.245588	-0.215047	0.115255	-0.127622	-0.529408	0.081961	-0.58963	0.0450559	-0.616633	-0.272267	-0.0133807	-0.0623672	0.0171236	-0.314895	-0.823087	-0.101149	0.00415028	0.0284048	-0.212873	-0.0528337	0.0593232	0.0598213	0.0644028	#N/A	#N/A
RP11-625E2	2.34837e+07	-0.127235	0.6697	0.435544	0.0281474	0.568054	0.139907	#N/A	0.275513	0.974058	0.681633	-0.076057	0.809325	0.612416	0.681041	0.519983	0.245242	0.749456	0.258235	0.361466	0.363388	0.0348391	0.493588	0.440286	-0.187987	2.62599	-0.0265247	0.0418155	-0.125988	0.297983	0.280097	0.37053	0.636215	0.0268741	0.0975986	-0.266431	0.449968	0.136912	0.0552261
RP11-697A7	2.36692e+07	-0.771671	-0.157819	-0.656421	0.0338285	-0.462091	0.00589303	-0.0109113	-0.380674	-0.376094	-0.765535	-0.922237	-0.340783	-0.501297	-0.599608	-0.586754	0.0735826	-0.804501	-0.606755	-0.180833	-0.993191	-0.164386	-0.753366	-0.483841	0.0366912	-0.27975	0.0546559	-0.653065	-1.0138	-0.252708	-0.161687	0.025853	-0.421534	-0.157809	-0.2043	0.117164	-0.0364133	-0.661026	-0.546832
RP11-316J6	2.37823e+07	-0.53518	-0.165422	-0.523351	0.0303076	-0.478033	0.0792109	0.0451067	-0.665969	-0.263193	-0.691794	-0.897514	-0.200131	-0.238182	-0.481552	-0.351015	0.136022	-0.504251	-0.37383	-0.0341641	-0.867782	-0.103348	-0.723708	-0.347001	0.205337	-0.320668	0.0979279	-0.469063	-1.17524	-0.148792	0.0614174	-0.036245	-0.279804	-0.0183334	-0.180426	0.120722	-0.0203775	-0.821868	-0.28923
RP11-780J19	23901315	-0.740326	-0.155173	-0.653669	0.040639	-0.355796	-0.0259037	-0.00653532	-0.511522	-0.365623	-0.999534	-0.837517	-0.349108	-0.366584	-0.546156	-0.500562	0.138038	-0.615371	-0.629097	-0.106356	-1.1299	-0.106839	-0.787575	-0.562514	0.0983144	-0.303475	-0.0598678	-0.67555	-1.23775	-0.367579	0.4414	-0.0650713	-0.336161	-0.182705	-0.313857	0.158296	-0.0678915	-0.818973	-0.657661
RP11-203E8	2.40264e+07	-0.412271	0.0380817	-0.228236	0.0293657	-0.00958253	0.111413	0.00830914	-0.0741011	0.159969	0.0355719	-0.566627	0.0684178	0.0536266	-0.0927439	0.0948265	-0.030303	0.179364	-0.0143338	0.0389361	-0.403948	-0.140289	-0.500501	0.115725	0.0960245	0.0879098	0.0816733	-0.348493	-0.885245	-0.0352572	0.488645	0.0414308	-0.0462825	-0.198072	-0.203191	0.339235	-0.0794459	-0.229053	-0.322971
RP11-115K10	24211046	-0.699995	0.0356013	-0.691838	-0.0069386	-0.766897	-0.819064	-0.387267	-0.623725	-0.46961	-0.582762	-0.967105	-0.138582	-0.0170997	-0.727133	0.193971	-0.576247	-0.0327518	-0.0101158	0.0578546	0.0037288	#N/A	-0.208412	-0.33554	-0.26907	0.203077	0.022285	0.125047	0.771577	-0.226122	0.260936	0.299765	0.0591401	-0.824664	-0.193184	-0.104238	-0.989272	-0.599105	-0.236839
RP11-561E1	24374168	-0.417189	-0.141223	-0.382757	-0.0451076	-0.238328	0.0141118	0.0300519	-0.275974	-0.0813277	-0.0523074	-0.803609	-0.261381	-0.156707	-0.358627	-0.138776	-0.0474617	-0.264883	-0.368485	-0.0962717	-0.748051	-0.160878	-0.580369	-0.149528	-0.0393057	-0.245263	0.00608876	-0.721279	-0.804127	-0.115043	0.506702	-0.111397	-0.239652	-0.161454		0.0282646	-0.0708453	-0.569548
RP11-531L22	24421596	-0.316093	0.0245929	-0.410025	-0.0265769	-0.0162456	0.0352767	0.0399704	-0.397388	-0.0473707	-0.145574	-0.478464	-0.0426919	0.0146192	-0.148789	-0.0205066	-0.0707251	0.0378145	-0.202481	0.0490951	-0.511547	-0.0780499	-0.235843	-0.116742	0.0312465	0.13243	0.0114504	-0.454981	-0.574723	-0.174483	0.424402	0.00746996	0.0411998	-0.0391494	0.116252	0.0553477	-0.117738	-0.220663	-0.196371
RP11-166O23	24540909	-0.573531	-0.195448	-0.638655	-0.0261585	-0.0423724	0.106382	-0.0180203	-0.550277	-0.14149	-0.0541476	#N/A	-0.152464	0.0250274	-0.0920629	-0.176349	0.0601629	-0.290542	-0.265075	-0.0377346	#N/A	-0.318401	-0.654418	-0.0837402	0.0691971	-0.248883	0.0547436	-0.671962	-0.990195	-0.259868	0.3981	-0.073271	-0.156595	-0.155345	-0.185873	0.103097	-0.101114	-0.448415	-0.483202
RP11-118I24	24648614	-0.691419	-0.132766	-0.67534	-0.0302188	-0.178838	0.0518441	0.0464205	-0.526543	-0.157217	-0.134064	#N/A	-0.34986	-0.165975	-0.297972	-0.297246	0.0911906	-0.489107	-0.440067	-0.0737754	-0.879125	-0.175329	-0.692408	-0.305907	0.179308	-0.19137	-0.0583003	-0.753609	-1.315	-0.225577	0.355329	-0.0430854	-0.187955	-0.142452	-0.423449	0.109429	-0.14995	-0.539263	-0.549459
RP11-415F24	2.48867e+07	-0.526464	-0.066829	-0.676821	0.0564392	-0.32613	0.0701982	0.0282097	-0.257667	-0.146331	-0.239328	-0.67445	-0.160735	0.0291979	-0.510425	-0.337969	0.111013	-0.279972	-0.359318	-0.0108016	-0.792175	-0.172744	-0.670848	-0.111769	0.0228584	-0.199653	0.0512425	-0.613112	-0.808676	-0.306372	0.0302718	0.0203542	-0.326129	0.416232	-0.277714	0.0937887	0.00755971	-0.728213	-0.441347
RP11-635D7	25007079	-0.590041	-0.14887	-0.583659	-0.0678008	-0.251462	-0.114077	0.0108296	-0.361957	-0.243234	-0.0568377	-0.789842	-0.116623	-0.192466	-0.249739	-0.127433	-0.0100017	-0.163396	-0.444303	-0.0600749	-0.648659	-0.120814	-0.494668	-0.241633	0.0220456	-0.157166	-0.0653406	-0.416255	-0.962329	-0.190135	-0.046344	-0.0547494	-0.217133	0.278419	-0.116413	-0.0260245	-0.151023	-0.331313	-0.114358
RP11-813A12	2.50142e+07	#N/A	#N/A	#N/A	#N/A	#N/A	#N/A	#N/A	#N/A	#N/A	#N/A	#N/A	#N/A	#N/A	#N/A	#N/A	#N/A	-0.457829	#N/A	#N/A	#N/A	#N/A	#N/A	#N/A	#N/A	#N/A	#N/A	#N/A	#N/A	#N/A	#N/A	#N/A	#N/A	#N/A	0.193375	#N/A	#N/A	#N/A	#N/A
RP11-495B9	2.51695e+07	-0.174068	0.00419384	-0.22791	0.0257647	-0.0169934	-0.0919294	0.136749	0.0415591	-0.00302048	-0.0629538	-0.518638	0.153583	-0.105774	-0.168696	0.0159533	0.0196753	-0.261676	-0.357667	-0.030201	-0.473177	0.0804372	#N/A	-0.232847	-0.0407036	0.0254436	0.0297413	-0.587685	-0.628992	0.0144454	-0.0295306	-0.0422799	-0.090691	0.406909	0.0638578	0.0461311	-0.0578568	-0.341184	-0.0110822
RP11-459B20	2.53204e+07	-0.441452	-0.0583346	-0.578678	0.0157668	-0.222425	0.0889389	-0.0136437	-0.29357	-0.178552	-0.212709	-0.63394	-0.222603	-0.294116	-0.592713	-0.498007	0.164645	-0.472064	-0.314705	0.0137726	-0.717348	-0.0383124	-0.637281	-0.199755	0.14463	-0.286715	-0.0428297	-0.618384	-0.501312	-0.186969	0.00552475	0.0237819	-0.325537	0.393335	-0.465294	0.0997866	0.100882	#N/A	-0.526313
RP11-669B8	25470685	-0.568659	-0.0607054	-0.280655	0.0666172	-0.161477	0.117321	-0.00651441	-0.01881	-0.180256	-0.014057	-0.670125	-0.143821	-0.300606	-0.36043	-0.168952	0.0971799	-0.167556	-0.160764	0.0310565	-0.771522	-0.280854	-0.479131	-0.0956722	0.00614116	-0.163238	0.00129091	-0.220507	-1.04363	-0.215194	0.00241051	-0.00410909	-0.17071	0.44308	-0.190716	0.249813	-0.000385097	-0.206017	-0.123427
RP11-64H23	25582024	-0.478602	-0.0746455	-0.315739	0.0997759	-0.204244	-0.0214176	-0.0199054	-0.249668	-0.156349	-0.0917454	-0.607755	-0.14739	-0.231783	-0.426582	-0.299185	0.113352	-0.227179	-0.263995	-0.0275172	-0.755204	0.0215253	-0.313428	-0.0685036	0.0130463	-0.00995433	-0.00755346	-0.321719	-0.807136	-0.268843	0.0459319	0.01188	-0.225803	0.400235	-0.115467	0.251848	0.0310427	-0.198719	-0.31652
CTD-2001I3	2.57479e+07	-0.63327	-0.0856487	-0.365427	0.00134231	-0.103778	0.0944431	0.0201994	-0.201196	#N/A	0.136367	-0.51742	-0.089384	0.109006	-0.193441	-0.101906	0.0609103	-0.111505	#N/A	0.0512936	-0.462895	-0.115445	-0.529817	0.105227	0.0247837	-0.135409	0.0498246	-0.305736	-1.03922	-0.0522944	-0.0914748	-0.0247159	-0.0743447	0.362014	-0.102978	0.209926	0.0714632	-0.337826	0.0600023
RP11-45M9	2.58809e+07	-0.769429	-0.140828	-0.721738	0.0271591	-0.300789	0.0925309	0.0439019	-0.641101	-0.351848	-0.150668	-0.791949	-0.270541	-0.143426	-0.268771	-0.0979436	0.0809372	-0.37248	-0.45976	-0.0589123	-0.864513	-0.143506	-0.580844	-0.261238	0.246846	-0.396295	-0.034742	-0.649826	-1.14219	-0.198053	-0.036797	#N/A	#N/A	0.430776	-0.17688	#N/A	-0.0717316	-0.594	-0.28597
RP11-90M13	25956778	#N/A	#N/A	#N/A	#N/A	#N/A	#N/A	#N/A	#N/A	#N/A	#N/A	#N/A	#N/A	#N/A	#N/A	#N/A	#N/A	0.0413532	#N/A	#N/A	#N/A	#N/A	#N/A	#N/A	#N/A	#N/A	#N/A	#N/A	#N/A	#N/A	#N/A	#N/A	#N/A	#N/A	-0.200868	#N/A	#N/A	#N/A	-0.351201
RP11-258H18	2.61041e+07	-0.424727	-0.0468131	-0.336183	0.075413	-0.251709	0.0570818	0.0504841	-0.264702	-0.161233	-0.11503	-0.61286	-0.154975	-0.211014	-0.365029	-0.151339	0.182384	-0.330593	-0.338998	0.0476558	-0.61264	-0.0108594	-0.444325	-0.201498	0.0580206	-0.0839479	0.0403755	-0.487384	-0.782121	-0.0249582	0.0177479	0.0558151	-0.169017	0.484226	-0.324188	0.0909296	0.141488	-0.538199	-0.448527
RP11-722A15	26227581	-0.524738	-0.0638905	-0.533912	0.0715777	-0.186158	0.0793101	0.0243635	-0.326706	-0.0954931	-0.0191306	-0.575009	-0.0812934	-0.123612	-0.219088	-0.126751	0.0616543	-0.3606	-0.332615	-0.0249898	-0.702416	-0.0576763	-0.52777	-0.29287	0.0754381	-0.0456849	-0.0242992	-0.589895	-0.701613	-0.126254	0.0557081	-0.0583371	-0.153141	0.446126	-0.119708	0.0684073	0.00471088	-0.325534	-0.296473
RP11-14I17	2.63093e+07	-0.047614	-0.0111419	0.150861	-0.15642	-0.0236116	-0.184284	-0.110134	0.307629	0.0455313	-0.00563548	-0.2539	0.0441163	-0.0405414	-0.416601	-0.226976	0.00557483	0.0389899	-0.101793	-0.0611125	-0.361613	-0.00198112	-0.137085	-0.0555565	0.00932047	0.0307963	-0.0441915	0.0462081	0.200416	0.197844	-0.0137127	0.0133764	0.0171475	0.0545048	-0.00406354	0.0845013	-0.0220602	-0.0396027	#N/A
RP11-71F24	2.63496e+07	-0.364842	0.0309261	-0.312099	0.0167043	-0.0853957	0.117742	-0.0175988	0.0291752	-0.0616678	-0.0989134	-0.444098	-0.0057712	-0.115733	-0.205806	-0.243937	0.0493195	-0.0267048	-0.139023	0.0699439	-0.502505	-0.114259	-0.293288	-0.0394102	0.0430711	0.035645	-0.00146951	-0.170015	-0.708422	-0.150786	0.0113852	0.0455812	-0.0860394	0.433167	-0.0311685	0.159594	0.0149922	-0.192978	#N/A
RP11-1G11	2.64585e+07	-0.633084	-0.0800887	-0.53611	0.0683874	-0.30293	0.104025	0.0640895	-0.290994	-0.219615	-0.113492	-0.674757	-0.201783	-0.260096	-0.347377	-0.268171	0.170259	-0.533602	-0.469358	0.00398548	-0.800361	0.0414126	#N/A	-0.300365	0.0647943	-0.182078	0.0304358	-0.526632	-0.788666	-0.121691	-0.00587582	0.0610941	-0.410638	0.572299	-0.0506523	0.104595	0.113387	-0.427102	-0.143058
RP11-351D9	2.65731e+07	-0.712505	-0.099074	-0.433995	0.0305815	-0.265477	0.0618578	0.0148518	-0.202586	-0.369884	-0.0718917	-0.767013	-0.230119	-0.467038	-0.454035	-0.40812	0.124755	-0.393909	-0.345848	-0.0182593	-0.934363	-0.19015	-0.558722	-0.304225	0.104745	-0.31274	0.0308796	-0.396712	-1.09814	-0.247398	-0.0274894	0.0261017	-0.327646	0.542655	#N/A	0.234037	0.0300231	-0.568762	#N/A
RP11-459I22	2.67102e+07	-0.653712	-0.175845	-0.534977	0.0577335	-0.664629	-0.0465733	0.0227581	-0.301457	-0.466941	-0.216942	-0.933905	-0.425662	-0.713965	-0.682155	-0.718003	0.216125	-0.772822	-0.60194	-0.0969235	-0.867578	-0.181013	-0.75666	-0.34482	0.0952379	-0.416957	0.0534434	-0.715607	-1.00542	-0.199255	-0.0515535	0.0405985	-0.511352	0.464776	-0.49281	0.101923	0.000738216	-1.07603	-0.621586
RP11-191D5	26825028	0.491593	0.409815	0.729507	0.374056	-0.103224	0.351325	-0.127446	0.59749	0.406734	-0.0663766	-0.736835	0.012424	0.0369785	-0.606237	0.419259	0.103021	0.493024	0.200195	0.350699	0.0991964	0.176336	0.153228	0.315325	0.142227	0.303966	0.14709	0.604459	-0.190295	0.049095	-0.139792	0.0775057	0.0638124	0.212337	0.516298	0.523326	-0.141257	-0.234009	0.519303
RP11-724P7	26869517	-0.555702	-0.154465	-0.487999	0.0323187	-0.191749	0.0702697	-0.0465555	-0.443779	-0.107521	-0.207795	-0.698395	-0.171217	-0.297853	-0.353924	-0.277382	0.0181592	-0.253341	-0.344518	-0.0451579	-0.977325	-0.183327	-0.578029	-0.244539	-0.0500691	-0.179361	-0.0167431	-0.564129	-0.812182	-0.282117	-0.00203974	-0.0965544	-0.210362	0.390251	-0.130659	0.093935	-0.0416518	-0.562364	-0.389572
RP11-521M14	27090270	-0.120572	#N/A	0.00392953	#N/A	-0.110617	-0.084636	#N/A	-0.332104	-0.189609	#N/A	#N/A	#N/A	#N/A	#N/A	#N/A	0.043691	#N/A	#N/A	-0.00792703	-0.203673	-0.0735034	-0.270906	-0.0229049	#N/A	#N/A	#N/A	#N/A	-0.00941864	-0.0794699	0.0312192	#N/A	#N/A	0.362202	-0.293743	0.0619937	#N/A	#N/A	-0.280666
RP11-615F9	2.72849e+07	-0.440101	0.0603887	-0.471611	-0.020254	0.091955	0.00960657	0.166743	-0.186941	-0.0587812	-0.0508875	-0.419152	0.0445441	0.274701	0.158913	0.0332706	0.0778505	0.140982	-0.135217	-0.0371378	-0.234433	-0.269495	-0.392526	-0.00244816	0.0930117	0.105463	0.0525151	-0.442249	-0.725613	-0.117046	0.0053262	-0.17768	0.0355103	-0.0475446	-0.138562	-0.153045	-0.188551	-0.179599	-0.214211
RP11-793E1	27400079	-0.618833	-0.0777701	-0.517188	0.0708122	-0.284507	0.0267346	0.00634857	-0.579039	-0.389031	-0.182549	-0.613617	-0.238383	-0.300589	-0.479651	-0.370119	0.118184	-0.449125	-0.513016	0.103323	-0.764624	-0.041539	-0.531351	-0.307468	0.00429443	-0.203304	0.0491029	-0.499401	-0.852685	-0.23473	-0.0864631	0.100706	-0.288955	0.447863	-0.0289814	0.140777	0.11274	-0.575744	-0.0383285
RP11-501B1	2.75964e+07	-0.722279	-0.0294574	-0.564157	0.127964	-0.201584	0.147983	0.0352344	-0.557655	-0.225082	-0.110815	-0.686208	-0.207831	-0.132316	-0.334241	-0.257385	0.110637	-0.548926	-0.499312	0.0612611	-0.865593	-0.159855	-0.648347	-0.308734	0.107664	-0.219318	0.0320904	-0.525999	-0.9949	-0.30117	-0.0826481	0.021758	-0.301474	0.442075	-0.156291	0.0832389	0.0951653	-0.568768	-0.192488
RP11-117N19	27710755	-0.609615	0.0801738	-0.409769	0.123879	-0.0206984	0.131434	0.132571	-0.194025	-0.0984535	0.0720097	-0.445768	-0.0249769	0.145879	-0.177273	-0.106897	0.166355	-0.213541	-0.26162	0.0795958	-0.507182	0.112113	-0.458907	-0.0903013	0.027057	-0.0125357	0.000495064	-0.637218	-0.99614	0.0200481	0.0046578	-0.0229654	-0.0166998	0.409563	-0.128117	0.128373	-0.037923	-0.157108	-0.470872
RP11-757J2	2.78389e+07	-0.385839	-0.168289	-0.152469	-0.356858	-0.296275	-0.0253034	-0.00818106	-0.496687	-0.428014	-0.1058	-0.644242	-0.440867	-0.407739	-0.457878	-0.309922	-0.0287916	-0.513227	-0.333622	0.0557607	-0.390476	-0.0484962	-0.324493	-0.335808	#N/A	-0.244313	#N/A	-0.032171	-0.172814	-0.0839458	0.0467632	#N/A	#N/A	0.500882	-0.360757	0.0628682	-0.0732026	#N/A	-0.182698
RP11-415I22	27960166	-0.643529	-0.165103	-0.614873	-0.518405	-0.172496	0.0208276	0.0427418	-0.66731	-0.415264	-0.263526	-0.791737	-0.243066	-0.332711	-0.296995	-0.117554	0.0272884	-0.505153	-0.506461	-0.0593238	-1.08485	-0.0996881	-0.524027	-0.30696	-0.0322501	-0.397625	0.0361712	-0.573862	-1.19238	-0.206393	-0.0878221	#N/A	-0.36375	0.341919	-0.139713	-0.0415325	-0.0480714	-0.500497	-0.230964
RP11-705E5	2.8023e+07	-0.682033	-0.120018	-0.673157	-0.638222	-0.349192	0.00483855	0.031338	-0.650815	-0.450839	-0.175383	-0.822786	-0.300158	-0.312661	-0.361564	-0.261255	0.0198331	-0.487358	-0.506496	-0.0506439	-0.993857	0.380911	-0.646836	-0.424486	0.145467	-0.388974	0.00964335	-0.623869	-1.16589	-0.261423	-0.15281	0.0541442	-0.35017	0.306234	-0.201464	0.0523583	-0.103777	-0.559231	-0.332266
RP11-380I10	2.81695e+07	-0.364459	0.157437	-0.268821	-0.224479	-0.1717	0.188897	0.0654722	0.0126218	-0.089408	-0.163894	-0.652626	-0.181285	-0.0747829	-0.508828	-0.368186	0.225998	-0.277952	-0.340336	0.0383612	-0.758257	0.0397312	-0.489621	-0.101209	0.0430657	-0.240095	0.0493121	-0.136233	-0.369768	-0.0455523	0.0168581	0.0647834	-0.273366	0.00103116	-0.00109705	0.207246	0.159205	-0.695476	-0.0579746
RP11-652C7	2.82594e+07	-0.630023	-0.141436	-0.736325	0.111258	-0.440848	0.0189229	-0.0292797	-0.654913	#N/A	-0.193838	-0.862585	-0.312607	-0.546142	-0.508066	-0.299206	-0.0238282	-0.610634	-0.618349	-0.0613968	-1.11704	-0.0573569	-0.625355	-0.494278	-0.0106736	-0.431514	0.00396065	-0.629171	-1.1637	-0.292459	-0.0446436	#N/A	-0.444755	-0.0613818	-0.0957367	-0.0251944	-0.0278241	-0.64191	-0.274943
RP11-380B18	2.83527e+07	-0.329295	-0.0280871	-0.443366	0.136761	-0.00505658	-0.0562401	-0.0226516	-0.642831	-0.237326	-0.0364003	-0.71972	-0.164106	-0.176493	-0.304815	-0.18224	0.0734439	-0.323954	-0.290357	0.0304712	-0.64358	-0.0130976	-0.553508	-0.219204	0.0640896	-0.171824	0.0433467	-0.346267	-0.830481	-0.0284665	-0.00596157	-0.0564154	-0.154895	0.0014101	-0.0902031	0.00660976	-0.00400941	-0.550331	-0.234846
RP11-452E21	28494024	-0.459586	0.0622146	-0.633249	0.0726225	0.00247408	0.0835414	0.0235952	-0.203663	-0.0603209	-0.104114	-0.700965	-0.123279	-0.0328397	-0.300549	0.0208893	0.0074434	-0.105709	-0.212303	-0.0526027	-0.814483	-0.200145	-0.621766	0.0224399	0.00356075	-0.0623868	0.0263026	-0.557128	-1.01001	-0.170442	-0.0607147	-0.0140278	-0.0749466	-0.252857	-0.331338	0.0613752	-0.111247	#N/A	-0.341151
RP11-356F24	2.8532e+07	#N/A	#N/A	#N/A	#N/A	-0.330892	#N/A	#N/A	-0.397821	-0.255055	#N/A	#N/A	#N/A	#N/A	#N/A	#N/A	#N/A	#N/A	#N/A	#N/A	#N/A	#N/A	#N/A	#N/A	#N/A	#N/A	#N/A	#N/A	#N/A	#N/A	-0.15101	#N/A	#N/A	#N/A	0.496694	#N/A	#N/A	#N/A	-0.158695
RP11-14D16	2.86063e+07	-0.482497	-0.0438355	-0.713652	0.12353	-0.265375	-0.000715511	0.0741155	-0.655184	-0.229752	-0.194233	-0.57594	-0.333558	-0.165582	-0.156572	-0.230639	0.0585523	-0.410678	-0.478226	0.0444865	-0.610327	-0.0207991	-0.490543	-0.116575	0.132727	-0.19732	0.0387175	-0.583121	-0.71139	-0.300804	-0.0229587	-0.00251619	-0.381167	-0.0223165	-0.181167	-0.0817727	0.0210479	0.0222499	-0.140105
RP11-662B19	28744582	-0.634686	-0.0031866	-0.48353	0.0300231	-0.227664	0.0377672	0.0194958	-0.216562	-0.176961	-0.0881147	-0.617469	-0.142428	-0.201456	-0.343585	-0.131617	-0.0301175	-0.107097	-0.361374	-0.0227072	-0.537466	-0.133309	-0.599915	-0.103164	0.00682337	-0.138675	0.0204417	-0.285962	-1.04704	-0.125159	0.00249649	-0.0885003	-0.212589	-0.173385	-0.108103	0.141079	-0.098535	0.134729	-0.237279
RP11-789B24	28838545	-0.606955	-0.0526306	-0.721213	-0.00776016	-0.177471	0.123696	0.0569976	-0.615838	-0.164959	-0.2569	-0.773751	-0.326039	-0.00733111	-0.158837	-0.179916	0.0684244	-0.413712	-0.353779	-0.165196	-0.689419	-0.164662	-0.636961	-0.186957	0.141983	-0.36119	0.0133971	-0.69932	-0.945751	-0.275045	-0.068419	-0.0740429	-0.146104	-0.0913403	-0.200955	0.0539481	-0.115559	-0.0312187	-0.522512
RP11-263C6	2.90112e+07	-0.360421	#N/A	-0.184329	0.0471536	-0.220163	-0.0655281	-0.0620685	-0.467315	-0.235038	-0.0485447	-0.708353	#N/A	-0.0819253	-0.356521	-0.19745	-0.124681	-0.317722	-0.0817509	-0.10075	-0.355678	-0.195496	-0.369202	-0.196567	#N/A	-0.181535	#N/A	-0.0512839	-0.231705	-0.121115	-0.118093	#N/A	#N/A	-0.287622	-0.375683	0.0285664	-0.126155	#N/A	-0.489544
RP11-263C6	2.90112e+07	-0.155705	0.109853	-0.361883	0.00845133	-0.0403491	-0.146807	-0.0239632	-0.0654233	-0.175524	-0.0571798	#N/A	-0.105252	-0.323977	-0.197659	-0.211309	-0.125692	#N/A	-0.365537	-0.018174	-0.494254	0.0105032	-0.306827	-0.20259	-0.00565321	-0.0416131	0.0268204	-0.393702	-0.44443	-0.0946787	-0.000694677	-0.0234091	-0.36364	0.0818489		-0.0307553	-0.110646	0.0182126
RP11-685I22	29147137	-0.301325	#N/A	#N/A	#N/A	-0.152025	#N/A	#N/A	#N/A	-0.338402	#N/A	#N/A	-0.0297979	#N/A	#N/A	#N/A	#N/A	#N/A	#N/A	#N/A	#N/A	#N/A	#N/A	#N/A	#N/A	#N/A	#N/A	#N/A	-0.794436	-0.0743689	#N/A	0.228118	#N/A	#N/A	-0.00433037	#N/A	#N/A	#N/A	-0.0859122
RP11-755K1	2.9284e+07	-0.178652	0.0237455	-0.437826	0.0444656	-0.0511648	0.0156315	-0.0259607	-0.439108	-0.288202	-0.0667538	#N/A	-0.0181109	-0.209051	-0.234004	-0.0557322	-0.00377294	-0.091165	-0.188534	0.0609942	-0.239882	-0.0265651	-0.316521	-0.0517058	-0.0746961	-0.0187852	-0.00326893	-0.384986	-0.472284	-0.137967	-0.0191457	0.0879073	0.0122806	0.0284897	0.0685931	-0.0167944	-0.0137188	-0.108666	-0.155098
RP11-486M23	29463680	-0.5068	-0.0588735	-0.621662	0.0814338	-0.328006	0.0485475	-0.0220342	-0.623297	-0.359118	-0.240269	-0.668089	-0.360049	-0.272034	-0.308897	-0.301526	0.109442	-0.516829	-0.392483	-0.160169	-0.64964	-0.110442	-0.515269	-0.347831	-0.0105391	-0.301016	0.0140981	-0.567266	-0.860969	-0.37327	-0.0482502	0.399619	-0.34629	0.132246	-0.0303314	0.0131967	0.00499313	-0.0970777	-0.0692546
RP11-543B19	29606151	-0.698182	-0.0143318	-0.608015	0.0242327	-0.368873	0.0790338	0.000278945	-0.346619	-0.203246	-0.0596983	-0.673387	-0.150303	-0.240095	-0.414206	-0.362459	0.0392622	-0.314291	-0.477365	-0.088117	-0.752143	-0.12087	-0.736372	-0.378046	0.0248696	-0.218738	0.0385435	-0.369277	-1.08038	-0.184643	-0.0757179	0.385312	-0.314587	-0.180601	-0.106835	0.0956592	-0.0120209	#N/A	-0.237745
RP11-803H10	2.96368e+07	-0.472012	0.136595	-0.322526	0.05415	-0.302505	0.260079	0.00924245	-0.00171681	-0.120325	-0.173048	-0.673679	-0.245343	-0.311242	-0.703175	-0.861345	0.281727	-0.436527	-0.255765	-0.0187349	-0.741557	-0.0131317	-0.520727	-0.502158	0.086207	-0.316749	0.143406	-0.186399	-0.80508	-0.10294	0.00168931	0.424574	-0.391638	-0.146188	-0.0335092	0.156075	0.167098	#N/A	-0.162248
RP11-94H18	2.98784e+07	-0.690652	-0.0136203	-0.451816	-0.00177568	-0.441648	0.0438036	-0.0424097	-0.177064	-0.399492	#N/A	-0.800822	-0.279044	-0.686678	-0.714594	-0.529473	0.0967976	-0.524968	-0.39378	-0.0870841	-0.891896	-0.364809	-0.619743	-0.377726	-0.000476553	-0.319708	0.00937552	-0.487692	-1.15579	-0.257967	-0.0827545	0.375725	-0.394549	-0.156985	-0.377292	0.203716	-0.0382786	0.00287798	#N/A
RP11-624F5	29915823	-0.40336	#N/A	#N/A	#N/A	-0.222683	#N/A	#N/A	#N/A	-0.318949	#N/A	#N/A	-0.231567	#N/A	#N/A	#N/A	#N/A	#N/A	#N/A	#N/A	#N/A	#N/A	#N/A	#N/A	#N/A	#N/A	#N/A	#N/A	-1.08887	-0.14433	#N/A	#N/A	#N/A	#N/A	-0.0230773	#N/A	#N/A	-0.447845	-0.210323
RP11-760C14	30055921	-0.507642	-0.00754695	-0.625072	#N/A	-0.188926	0.0367352	0.0436922	-0.504457	-0.314159	-0.202528	#N/A	-0.208797	-0.351765	-0.361105	-0.250694	0.0104759	#N/A	-0.488964	0.00491666	-0.867025	-0.101026	-0.606584	-0.402025	0.0921926	-0.083315	-0.00673826	-0.704348	-1.00941	-0.159259	-0.0584727	0.0392074	-0.269578	-0.0479122	-0.296061	0.0417169	-0.0226286	-0.0521839	-0.373482
RP11-51J9	3.01739e+07	-0.183715	0.0673959	-0.279603	0.136947	0.0135001	0.0394927	0.0311686	-0.493471	-0.196119	0.0875456	-0.567701	-0.00417756	-0.161396	-0.279279	-0.0620483	0.0971401	-0.116035	-0.141353	0.0363511	-0.483779	-0.0603085	-0.394898	0.01063	0.0186359	-0.0307194	0.0368626	-0.330919	-0.661047	0.0211069	-0.00644677	0.251871	-0.0906194	0.0314212	-0.0614122	0.0151257	0.0468712	-0.0915365	-0.166531
RP11-615M4	3.0295e+07	0.326889	0.578517	0.198678	-0.0791768	#N/A	0.176356	0.734569	0.625121	0.67977	0.831666	0.757483	0.847767	0.607339	0.344695	0.435564	0.108613	0.683585	0.169678	0.336696	0.347176	1.00817	0.439154	0.594514	-0.194627	2.32162	0.0577682	0.0521811	0.977873	0.240159	0.259464	0.291458	1.851	0.327485	0.260622	-0.355157	0.235854	0.560127	-0.0131505
RP11-115P4	30446268	-0.198816	0.0311582	-0.467731	0.124139	-0.0210041	0.139726	0.0257817	-0.347926	0.336722	-0.171624	-0.653695	-0.179141	#N/A	#N/A	-0.117353	0.113313	-0.123878	-0.282565	0.00589509	#N/A	-0.0821286	-0.424836	0.051269	0.0747492	-0.0739822	0.016905	-0.44733	-0.650467	-0.196794	0.00992001	0.102256	0.0559147	0.0182558	-0.0609719	0.132925	-0.0609124	0.032319	-0.452535
RP11-356M15	3.05561e+07	-0.628407	-0.00290413	-0.510692	0.117644	-0.101413	0.0159106	-0.00579502	-0.255328	0.0791246	-0.118449	-0.510989	-0.0413346	0.034074	-0.21386	-0.159149	0.00679914	0.00996651	-0.319472	-0.024234	-0.559519	-0.0494479	-0.520773	-0.145601	0.0851156	-0.0680117	0.0228249	-0.209885	-0.935082	-0.0294329	0.0684079	0.0238298	-0.103442	-0.174143	-0.0437295	0.110101	0.0198645	0.0911211	-0.190693
RP11-465K4	3.07402e+07	-0.452954	0.0417734	-0.419101	0.0981887	0.0546813	0.213897	0.0487743	-0.308915	0.114252	0.0306654	-0.593104	-0.000690957	0.274212	0.145597	0.0611802	0.066735	-0.227976	-0.141605	0.032712	-0.375802	0.0134472	-0.418503	-0.0378055	0.114651	-0.0263662	0.0587183	-0.392784	-0.618904	-0.0591256	-0.089028	0.0482048	-0.0953108	-0.0904064	-0.05174	0.0645185	-0.063926	0.524438	-0.0997539
RP11-43L20	30890152	-0.368023	-0.0575256	-0.536296	0.034498	0.0136506	0.129428	0.0613146	-0.454256	-0.0281755	-0.0451821	-0.550378	-0.135041	0.0775241	-0.0568269	-0.112754	0.0991178	-0.182731	-0.17916	0.00727347	-0.176963	0.429042	-0.520239	0.0382093	0.0692796	-0.0818818	0.0715371	-0.542923	-0.717897	-0.105798	-0.0531325	-0.00023556	0.0307495	-0.0614872	-0.142761	0.103218	-0.0268043	0.0228356	-0.412914
RP11-473A17	3.10358e+07	-0.246654	#N/A	-0.0282771	0.00149816	0.0705001	0.183164	0.125722	-0.339228	0.0901107	-0.0607039	-0.534516	#N/A	0.380676	-0.0174443	0.178052	-0.133164	#N/A	0.0717575	-0.00575464	-0.218055	-0.150101	-0.247589	0.0615398	#N/A	-0.0584023	#N/A	-0.17091	-0.154516	0.0350736	-0.123137	#N/A	#N/A	-0.294825	-0.378275	0.0260857	#N/A	#N/A	-0.339768
RP11-473A17	3.10358e+07	-0.347743	#N/A	#N/A	#N/A	-0.186906	#N/A	0.144856	#N/A	0.196141	-0.0484391	#N/A	#N/A	#N/A	#N/A	#N/A	#N/A	#N/A	0.351657	#N/A	#N/A	-0.0674384	-0.37644	#N/A	#N/A	#N/A	#N/A	#N/A	0.0916381	0.0141345	#N/A	1.04061	#N/A	#N/A	-0.30058	#N/A	#N/A	#N/A	#N/A
RP11-764B7	31139508	-0.361279	-0.070093	-0.538032	-0.0426589	-0.149451	-0.00796927	-0.0337651	-0.63612	-0.220146	-0.0619202	-0.780882	-0.228342	-0.265823	-0.292874	-0.141183	-0.125337	-0.193726	-0.273461	-0.0542686	-0.901062	-0.201825	-0.527001	-0.321084	0.00575531	-0.234057	-0.0957683	-0.543348	-0.985247	-0.131633	-0.124047	-0.234199	-0.188788	-0.217442	-0.155798	0.0198967	-0.272647	0.0698108	#N/A
RP11-363L24	31184429	-0.104608	#N/A	-0.361376	#N/A	0.235333	-0.00409408	-0.221194	0.0246683	-0.361043	0.0488057	0.236728	-0.304387	-0.192996	#N/A	0.108364	-0.28607	0.554873	0.361058	-0.0491401	0.0372721	#N/A	#N/A	0.0389331	#N/A	#N/A	#N/A	0.43829	-0.462607	0.353117	-0.0186734	#N/A	#N/A	0.216357	0.298049	-0.212981	#N/A	1.08182	0.0816618
RP11-658M21	3.12981e+07	-0.428688	-0.0682993	-0.69155	0.0515525	-0.207858	-0.00924783	-0.0239957	-0.509537	0.385193	-0.15713	-0.837592	-0.195236	-0.0370026	#N/A	-0.178883	0.0583638	-0.302003	-0.362963	-0.022236	#N/A	-0.239101	-0.705119	-0.0958616	0.0564786	-0.209421	-0.0565491	-0.585347	-0.931394	-0.195057	0.0127413	-0.0508107	-0.119768	-0.201039	-0.155712	0.0861771	-0.0532629	-0.266506	-0.441817
RP11-566H8	3.13833e+07	-0.497137	-0.159975	-0.626233	-0.0518333	-0.279501	0.0211871	-0.0856959	-0.392006	-0.327258	-0.239156	#N/A	-0.197165	-0.296574	-0.310083	-0.305067	-0.00980759	-0.400506	-0.204269	-0.0981247	-0.495228	-0.290545	-0.739996	-0.306791	-0.0246812	-0.32297	-0.03956	-0.505746	-0.912523	-0.275386	-0.0262458	-0.0890083	-0.172322	-0.265931	-0.255551	0.077249	-0.116539	-0.188602	#N/A
CTC-386L14	3.14728e+07	-0.442571	-0.15378	-0.634268	-0.0550049	-0.347636	0.0154327	-0.0757235	-0.533337	#N/A	-0.280211	-0.52287	-0.180899	-0.303328	-0.350162	-0.268306	0.0110707	-0.333277	-0.31438	-0.106253	#N/A	-0.279145	-0.707339	-0.102703	0.0665309	-0.191049	-0.018034	-0.627603	0.571537	-0.289252	-0.0336119	-0.0880238	-0.138584	-0.249454	-0.25584	0.0669118	-0.191318	-0.360596	-0.483405
RP11-722M19	31480806	-0.664488	-0.0546712	-0.489569	-0.070067	-0.204129	0.0949652	0.0189184	-0.363353	-0.05267	-0.122543	-0.476128	-0.230015	-0.114773	-0.307332	-0.158288	-0.00894218	-0.283539	-0.368929	-0.139357	-0.670066	-0.239949	-0.714998	-0.0233438	0.109975	-0.239469	-0.0261382	-0.690131	0.226173	-0.254087	-0.0400898	-0.148531	-0.121578	-0.341379	-0.307531	0.113494	-0.0873421	0.0581425	-0.457771
RP11-212N14	3.15842e+07	-0.676354	-0.108323	-0.636022	-0.129947	-0.284266	0.0349142	0.00521474	-0.578432	-0.159174	-0.163337	0.0934177	-0.288496	-0.239558	-0.250094	-0.299545	0.00766371	-0.29914	-0.406512	-0.124024	-0.904631	-0.266585	-0.737096	-0.227419	0.0884445	-0.275273	-0.0674743	-0.775726	1.27034	-0.178468	-0.0276275	-0.0680674	-0.152111	-0.308633		0.00713369	0.0911162	-0.0431647
RP11-97N12	31602897	-0.634931	-0.197269	-0.658417	-0.165726	-0.302645	-0.0604177	-0.0489061	-0.601098	-0.13978	-0.0971321	-0.197584	-0.387443	-0.133966	-0.267495	-0.277292	0.0140712	#N/A	-0.47677	-0.11771	-0.730927	-0.370047	-0.799117	-0.261963	0.0149319	-0.290143	-0.000452222	-0.705385	1.19917	-0.155132	-0.047845	-0.110327	-0.227343	-0.324138		-0.0313858	0.0566938	-0.191006
RP11-99B23	3.16318e+07	-0.696208	-0.144583	-0.684516	-0.112932	0.0708056	0.0322038	0.0820352	-0.445927	0.181032	-0.178123	0.00224078	-0.0966727	0.242112	0.041033	-0.13021	0.0239162	-0.0656341	-0.58164	-0.164909	-0.536763	-0.216583	-0.64835	-0.0889653	0.0749619	-0.222174	0.0325529	-0.525242	1.3596	-0.121981	-0.0189173	-0.085086	-0.0143693	-0.290432	-0.338274	-0.0348239	0.152919	-0.0599719	-0.188851
RP11-478B14	3.17276e+07	-0.653071	-0.114248	-0.597145	-0.129857	-0.244041	-0.0580483	-0.0586171	-0.35495	-0.225995	-0.10537	-0.0701788	-0.33505	-0.122081	-0.390544	-0.327373	-0.103582	-0.352225	-0.348249	-0.122526	-0.691612	-0.335859	-0.707231	-0.31043	-0.0216684	-0.404473	0.0218082	-0.761194	1.19873	-0.168456	-0.0353214	-0.18468	-0.23003	-0.289806	-0.337874	-0.0159915	0.151936	-0.0693537	#N/A
RP13-541P1	3.17454e+07	-0.716337	-0.0909531	-0.68932	-0.122498	-0.192634	-0.038544	-0.016432	-0.323097	-0.245272	-0.0822991	-0.118191	-0.308383	-0.096246	-0.445202	-0.248732	-0.108401	-0.37509	-0.392951	-0.0794739	-0.890078	-0.264276	-0.78826	-0.253112	-0.00802747	-0.353408	-0.0737749	-0.85157	1.25033	-0.191757	0.024773	-0.145987	-0.212134	-0.370601	-0.239428	0.0658232	-0.000328058	-0.0991957	-0.433766
RP11-650B11	3.18177e+07	-0.596517	-0.0623992	-0.578632	-0.0959549	-0.271078	-0.0201847	-0.0149739	-0.243961	-0.277554	-0.0543672	-0.146341	-0.246626	-0.11352	-0.328176	-0.239704	-0.133103	-0.283449	-0.395186	-0.135855	-0.661632	-0.198949	-0.636711	-0.26493	0.0270142	-0.24722	-0.0561173	-0.814162	1.17095	-0.113069	-0.00819836	-0.17139	-0.17175	-0.246398	-0.285756	0.081567	0.0168313	-0.271699	-0.324602
RP11-650B11	3.18177e+07	-0.772241	-0.0672985	-0.478417	-0.0852038	-0.264315	-0.0932826	0.0249343	-0.386064	-0.212489	-0.0712707	0.0934449	-0.354518	-0.346031	-0.487362	-0.37293	0.0111416	-0.324972	-0.301159	-0.123693	-0.82861	-0.234828	-0.733622	-0.143484	0.0938099	-0.293023	0.0156799	-0.65307	1.41853	-0.319812	0.0624152	-0.138234	-0.25551	-0.291044	-0.245899	0.192764	0.215892	#N/A	-0.316678
RP11-147C21	3.19048e+07	-0.535801	-0.159662	-0.633316	-0.0771509	-0.336859	0.00801352	-0.0657915	-0.602225	#N/A	-0.22189	-0.0130243	-0.313119	-0.236464	-0.223373	-0.370322	0.000471184	-0.417351	-0.347927	-0.201958	#N/A	-0.405016	-0.815446	-0.181936	0.196782	-0.28517	0.0324763	-0.567422	1.26702	-0.193093	-0.0877737	-0.177923	-0.140971	-0.238615	-0.199889	0.0822181	0.0986189	-0.1968	-0.367716
RP11-585A17	3.19766e+07	-0.725514	-0.253181	-0.592464	-0.572713	-0.297877	-0.0549339	0.142592	0.103383	-0.506967	-0.571917	-0.0964443	-0.336119	-0.339798	-0.242092	-0.429828	0.12425	-0.546633	-0.576443	-0.0840467	-0.152483	-0.182123	-0.703229	-0.211482	0.0682462	-0.333862	-0.025563	-0.648999	-0.997283	-0.192525	-0.143019	-0.0551089	-0.360155	-0.0820996	-0.204119	-0.452468	-0.0116958	-0.56734	-0.316741
RP11-22F19	31997303	-0.720146	-0.159367	-0.679034	-0.0950011	-0.290591	-0.0201249	-0.020006	-0.692994	-0.10238	-0.27615	-0.134659	-0.414031	-0.319191	-0.378135	-0.139649	0.0459416	-0.397629	-0.586956	-0.138695	-0.961264	-0.28869	-0.710399	-0.349234	0.0179176	-0.521233	-0.127347	-0.687601	0.966776	-0.241864	-0.0842248	#N/A	-0.287234	-0.377243	-0.221877	-0.00173078	0.0863116	-0.0995722	-0.573004
RP11-72H22	3.21371e+07	-0.467388	0.140053	-0.384584	-0.0127553	0.0204309	0.158437	-0.0150353	-0.0463786	0.510162	0.226734	0.134756	0.0529415	0.0201208	-0.136694	0.157012	-0.0471595	0.329515	-0.163146	-0.0288588	-0.417124	-0.102765	-0.408713	0.614256	0.0335151	-0.00540628	-0.00215691	-0.375432	0.933555	-0.0423898	0.101121	-0.0222724	0.00196804	-0.165523	-0.132196	0.151119	0.0354963	0.11925	-0.0621989
RP11-275E10	32169900	-0.499175	-0.0950659	-0.676013	-0.0460036	-0.194044	0.0169604	0.0308185	-0.551047	0.257383	-0.171653	0.0795903	-0.256847	-0.237332	-0.340483	-0.0632307	0.0585621	-0.257447	-0.538532	-0.0829432	-0.797312	-0.124266	-0.691302	-0.401652	0.0529359	-0.161339	0.10374	-0.729865	0.992101	-0.284888	0.0118028	#N/A	-0.123562	-0.238475		0.0866521	0.0319252	-0.0180063
RP11-431A19	32279782	-0.765006	-0.129343	-0.546605	-0.0514938	-0.00322297	0.0136819	0.0844286	-0.41941	0.505736	-0.0428187	0.17101	-0.278829	-0.165116	-0.103866	-0.18051	0.128362	-0.375911	-0.339759	0.239006	-0.882022	-0.170672	-0.731698	-0.346328	0.20122	-0.329668	-0.0198609	-0.702176	1.18537	-0.0888186	-0.0799679	0.481329	-0.137272	-0.315837	-0.532267	0.015298	0.19379	0.189902	#N/A
RP11-669B22	3.22979e+07	-0.604907	-0.0638539	-0.570671	-0.0701272	-0.335372	-0.00456402	0.0473018	-0.274494	0.425728	-0.161162	0.114824	-0.196917	-0.105	-0.195968	-0.234415	0.0966873	-0.218665	-0.449747	0.208518	-0.95041	-0.11347	-0.756762	-0.124988	0.11471	-0.230536	0.0365462	-0.793298	0.878309	-0.0681341	0.0189408	0.275423	-0.151996	-0.190038	-0.227274	0.108006	0.119602	0.043585	#N/A
RP11-683O10	32403403	#N/A	#N/A	#N/A	#N/A	#N/A	#N/A	#N/A	#N/A	#N/A	#N/A	#N/A	#N/A	#N/A	#N/A	#N/A	#N/A	#N/A	#N/A	#N/A	#N/A	#N/A	#N/A	#N/A	#N/A	#N/A	#N/A	#N/A	#N/A	#N/A	#N/A	#N/A	#N/A	#N/A	-0.226855	#N/A	#N/A	#N/A	-0.563616
RP11-683O10	32403403	#N/A	#N/A	#N/A	#N/A	#N/A	#N/A	#N/A	-0.684856	0.386201	#N/A	#N/A	-0.45773	#N/A	#N/A	#N/A	#N/A	#N/A	#N/A	#N/A	#N/A	#N/A	#N/A	#N/A	#N/A	#N/A	#N/A	#N/A	#N/A	#N/A	-0.0758914	#N/A	#N/A	#N/A		#N/A	#N/A	#N/A
RP11-317J8	32575164	-0.456345	-0.0694162	-0.408047	-0.06149	-0.162636	0.0496222	0.000146101	-0.0464775	0.577689	-0.135229	0.0103718	-0.25049	0.00106747	-0.455254	-0.3425	0.0265882	-0.270699	-0.112493	0.54107	-0.898237	-0.237892	-0.748575	-0.0919028	0.075184	-0.289787	-0.0756382	-0.400309	1.31763	0.0216758	-0.00781847	0.554161	-0.232095	-0.395843	-0.245386	0.113853	0.17553	0.27551	#N/A
RP11-317J8	32575164	-0.690752	-0.383649	-0.350416	-0.159291	-0.392605	-0.0571549	-0.198129	-0.373866	0.334569	-0.188524	-0.1659	-0.108498	-0.187819	-0.649534	0.199	-0.189342	-0.209366	-0.282797	0.329867	-0.86107	-0.286191	-0.39475	-0.248287	-0.375582	-0.257341	-0.0760176	-0.358712	0.747854	-0.224444	-0.139848	0.376856	-0.0354887	-0.832579	-0.297221	0.00525776	-0.245508	#N/A	-0.735508
RP11-301H15	3.26227e+07	-0.58079	-0.052288	-0.648316	-0.118872	-0.262888	0.0599246	0.00444585	-0.627086	0.493724	-0.242159	-0.0339606	-0.331056	-0.111762	-0.347714	-0.3586	-0.0748755	-0.41136	-0.0139192	0.564266	-0.672758	-0.384717	-0.738655	-0.289546	0.10321	-0.339588	-0.0350155	-0.333354	1.21555	-0.0684475	-0.0387892	0.441598	-0.302138	-0.225718		0.0662821	0.0567866	#N/A
RP11-349J23	32693582	#N/A	#N/A	#N/A	#N/A	#N/A	#N/A	#N/A	#N/A	#N/A	#N/A	#N/A	#N/A	#N/A	#N/A	#N/A	#N/A	0.420606	#N/A	#N/A	#N/A	#N/A	#N/A	#N/A	#N/A	#N/A	#N/A	#N/A	#N/A	#N/A	#N/A	#N/A	#N/A	#N/A	-0.175213	#N/A	#N/A	#N/A	0.184326
GS1-57G24	3.26968e+07	-0.463919	-0.0883025	-0.649691	-0.112732	-0.305531	-0.0548342	-0.011386	-0.628593	0.489605	-0.248256	-0.00168848	-0.406737	-0.0722453	-0.377061	-0.311239	-0.0921383	-0.442849	-0.208425	0.550843	-1.16275	-0.199726	-0.760172	-0.534946	0.018934	-0.342256	-0.0584134	-0.656929	1.16708	-0.160012	-0.0667249	0.543029	-0.379153	-0.221815		0.0864565	0.108943	0.0709284
RP11-15H14	32879624	-0.723251	-0.12813	-0.581747	-0.0231255	-0.0108228	0.124673	0.127624	-0.392092	0.57315	-0.130351	-0.000980819	-0.221659	0.0937419	-0.075212	-0.0727958	0.110882	-0.360767	-0.317139	0.625739	-0.684228	-0.137722	-0.768547	-0.0783733	0.186469	-0.221302	0.0166732	-0.725235	1.26948	-0.0743658	-0.0335891	0.717309	-0.181368	-0.199264	-0.170239	0.201547	0.197893	0.285816	1.76941
RP11-11N9	3.2942e+07	-0.742946	-0.125349	-0.673366	-0.0539138	-0.263637	0.0567364	-0.0242729	-0.400118	0.456924	-0.23165	-0.0344145	-0.360913	-0.105214	-0.171771	-0.165303	0.051065	-0.236318	-0.328268	0.535533	-0.767048	-0.37354	-0.863191	-0.195079	0.0177262	-0.204069	-0.0268398	-0.68822	1.07545	-0.255214	0.0124381	0.627616	-0.173734	-0.288027	-0.242216	0.0461522	0.10963	-0.0859025	#N/A
RP11-608P11	33075054	-0.0107527	-0.0118309	1.12509	-0.0191751	0.1278	0.0056374	-0.0218452	0.491502	0.389995	1.11301	-0.00115781	0.494416	0.671198	0.14051	-0.130005	0.110958	-0.228371	2.34107	0.00700877	0.295063	0.0525143	0.0953726	-0.123854	-0.00355817	-0.156042	0.00997789	2.02529	1.68122	0.472977	0.446557	-0.444888	0.134294	-0.0477189	0.326159	0.0457178	0.200643	#N/A	0.19218
RP11-117P17	3.31038e+07	-0.593883	-0.0594416	-0.690645	0.00386708	-0.255667	0.137287	0.00685883	-0.32762	0.598596	-0.177038	-0.0256158	-0.201416	0.0119313	0.161012	-0.0827092	0.0673155	-0.204568	-0.25576	0.34087	-0.746194	-0.238809	-0.736689	-0.0492956	0.0937508	-0.247147	0.0542712	-0.594716	1.19364	-0.193948	0.0885585	0.683288	-0.187943	-0.273401		0.108855	0.182612	0.112179
RP11-158M23	33185847	-0.5482	#N/A	-0.703691	#N/A	-0.115297	0.0203884	0.0570349	-0.582152	0.349524	-0.119484	-0.13577	-0.301197	-0.0884002	0.207665	0.00418653	0.0543345	#N/A	-0.470273	0.283591	-0.83836	-0.219685	-0.735736	-0.24952	#N/A	#N/A	#N/A	-0.726343	0.928736	-0.222414	0.0124493	#N/A	#N/A	-0.122854	-0.20821	0.082936	#N/A	#N/A	1.13497
RP11-342B23	33222805	#N/A	#N/A	#N/A	#N/A	#N/A	#N/A	#N/A	-0.197323	-0.0735612	#N/A	#N/A	-0.231672	#N/A	#N/A	#N/A	#N/A	#N/A	#N/A	#N/A	#N/A	#N/A	#N/A	#N/A	#N/A	#N/A	#N/A	#N/A	#N/A	#N/A	#N/A	#N/A	#N/A	#N/A		#N/A	#N/A	#N/A
RP11-405D24	3.32404e+07	-0.477984	-0.210365	-0.243934	-0.00222396	#N/A	0.0439077	0.00755148	-0.114721	0.572338	0.0436153	-0.0297103	-0.253362	0.00559618	0.213423	-0.116933	0.110805	-0.154461	-0.126102	0.223497	-0.718058	-0.273927	-0.730585	-0.370843	0.0676842	-0.363412	-0.129646	-0.372287	1.26713	0.0572823	0.0129344	0.655882	-0.0183309	-0.162087	-0.03967	0.103904	0.218142	#N/A	1.46444
RP11-65P16	33287939	-0.411964	-0.011361	-0.423154	-0.0209897	-0.299781	-0.0242108	0.0572332	-0.252749	0.370648	-0.197464	-0.00257945	-0.278666	-0.296585	0.00818884	-0.344943	0.0578416	-0.432095	-0.233415	0.0906082	-0.545262	-0.0887973	-0.652335	-0.234843	0.0972155	-0.167792	-0.00566123	-0.603678	1.14409	-0.0240666	0.0400746	0.527642	-0.256724	-0.174521		0.115481	0.153775	-0.0399677
RP11-722E23	33391440	-0.422306	-0.0067521	-0.556235	-0.0186914	-0.171185	-0.0234236	-0.0286225	-0.301697	-0.174645	-0.0776453	0.0561579	-0.24639	-0.149051	0.0930536	-0.132314	0.0536393	-0.205626	-0.31847	0.0432668	-0.587031	-0.0498831	-0.556277	-0.319794	-0.134105	-0.0689352	-0.0278456	-0.688906	0.997449	-0.0505045	0.106135	0.606421	-0.140139	-0.062122	0.0133804	0.0639819	0.173423	-0.0247189	1.20459
RP11-722E23	33391440	-0.446086	-0.0930988	-0.49236	0.0250445	-0.208309	0.00281797	-0.0710446	-0.308808	0.109513	-0.207305	0.136419	-0.250111	-0.277619	0.121741	-0.271964	0.0998752	-0.400374	-0.135862	-0.0278283	-0.559713	0.0781593	-0.530912	-0.152479	-0.0239041	-0.31283	-0.0567147	-0.538136	1.26915	-0.0450296	0.0538664	0.560808	-0.320918	-0.113422		0.024645	0.253987	-0.168826
RP11-418D11	3.34276e+07	-0.424517	0.0412711	-0.414926	0.06664	-0.186735	0.0217722	0.00873267	-0.159951	-0.247685	-0.176492	0.110376	-0.142578	-0.0420028	0.152816	-0.122577	0.119173	-0.15486	-0.352203	0.0594251	-0.460611	0.0219568	-0.437399	-0.372181	-0.148574	-0.0945968	0.0185668	-0.55841	1.11434	-0.0931314	0.127613	0.37582	-0.198139	0.0390301	0.0399324	0.0775346	0.322959	-0.00297288	1.49057
RP11-10D7	33576570	-0.122773	-0.134927	-0.0812005	0.028568	0.0792297	-0.0209903	-0.037799	-0.100818	-0.0588907	-0.0980898	0.199646	-0.0965296	-0.0686768	0.101294	-0.0962811	-0.0834946	-0.108824	-0.161822	0.0678778	-0.409211	-0.0592907	-0.267182	-0.174516	-0.251664	-0.13488	0.00558709	0.115397	1.07279	0.0644162	0.0513484	0.0141909	-0.074508	-0.0114903	-0.000989893	-0.0203026	0.347531	-0.0025836	1.62222
RP11-188I20	33605885	-0.202104	-0.00153151	-0.320588	0.0701205	-0.211317	0.0872065	0.00659364	-0.526067	-0.12381	-0.102805	0.123632	-0.130587	-0.222501	0.215773	0.0285977	0.117619	-0.111883	-0.230762	0.111853	-0.532832	0.0203919	-0.445393	-0.0802115	-0.0738856	-0.0340097	0.0492673	-0.323269	1.36892	0.0185692	0.155942	0.0316869	-0.127325	0.159799	0.0467249	-0.0199014	0.423452	-0.119096	1.3546
RP11-2I13	3.36239e+07	-0.559737	-0.098451	-0.52531	-0.081958	-0.305055	-0.00706049	-0.0824996	-0.374581	-0.345619	-0.309853	0.0737369	-0.372145	-0.306921	0.0689803	-0.420415	0.0655055	-0.247023	-0.250665	-0.0576115	-0.865233	0.0432052	-0.566334	-0.434366	-0.168161	-0.201808	-0.0547726	-0.388391	1.04717	-0.0587263	0.0328951	-0.0711456	-0.213232	-0.129443	0.0370717	-0.0036187	0.348464	#N/A	1.56035
RP11-264F13	33721558	-0.312307	-0.128758	-0.26445	0.0313644	-0.216713	0.042304	-0.0504672	-0.0903889	-0.206782	-0.0536183	0.0333264	-0.222017	-0.297446	0.0358864	-0.286323	0.0200479	-0.249665	-0.154092	-0.031647	-0.717375	-0.157635	-0.49106	-0.147567	-0.134009	-0.228018	0.0051579	-0.236455	1.36164	-0.0210075	0.0316813	0.00136902	-0.161959	-0.129566	-0.0485431	0.0303811	0.256171	-0.0785138	1.43741
RP11-264F13	33721558	-0.42544	-0.0148251	-0.515311	0.05202	-0.296221	0.129516	-0.000716386	-0.255976	-0.109622	-0.21994	0.0370015	-0.206721	-0.175666	0.149414	-0.0572282	0.120749	-0.177947	-0.28244	0.0189373	-0.487	0.434193	-0.546028	-0.0022564	0.0216975	-0.0289501	0.0673401	-0.498126	1.2682	-0.199672	0.116846	0.0923212	-0.132166	0.00844485	-0.122209	0.102753	0.310923	-0.150145	1.40144
RP11-818B21	3.3846e+07	-0.34142	-0.314126	-0.547638	0.0298742	-0.099502	-0.2137	-0.269704	0.530616	-0.181504	-0.190355	0.388828	-0.228931	-0.355723	-0.0506879	-0.265473	-0.105939	0.113929	-0.271487	0.455912	-0.659332	0.0505578	-0.0576313	0.113954	0.130958	-0.0256453	-0.220195	0.68387	1.08096	-0.000317809	0.0224759	-0.288002	-0.275932	0.172815	-0.0416772	-0.17137	0.0429618	0.258271	0.929767
RP11-818B21	3.3846e+07	-0.461737	-0.343272	-0.633323	0.0196381	-0.216128	-0.288145	-0.177828	0.0598443	-0.165893	-0.315348	0.0605799	-0.262715	-0.324813	-0.00947568	-0.333801	-0.0485015	-0.0309213	-0.360218	0.409627	-0.725681	#N/A	-0.15012	0.0283273	0.168831	-0.0489904	-0.141226	0.688624	1.07075	-0.078675	0.133915	-0.197247	-0.291505	0.114005		-0.21577	0.116058	-0.0928959
RP11-141M14	3.3991e+07	-0.295047	-0.0244512	-0.505401	-0.0763679	-0.296975	-0.104223	-0.0681018	-0.552688	-0.319446	#N/A	-0.133678	-0.297617	-0.175529	-0.0570473	-0.435892	0.0307396	-0.407537	-0.324934	-0.107047	-0.802573	-0.348263	-0.871899	-0.292198	0.0176759	-0.189228	-0.0142205	-0.613424	1.19422	-0.218758	-0.0594319	-0.198184	-0.256643	-0.0564406	-0.262702	0.0542084	0.158701	0.0612194	1.19663
RP11-775I16	34024267	-0.472837	-0.135512	-0.615472	-0.0271708	-0.300952	-0.0287329	-0.0412507	-0.385088	-0.365869	-0.17165	-0.233298	-0.411189	-0.357582	0.162463	-0.291089	0.0298264	-0.625899	-0.465277	-0.153293	-0.951819	-0.289092	-0.738497	-0.40216	0.0764212	-0.287805	-0.0685788	-0.761016	1.2604	-0.235544	-0.0435946	-0.0320443	-0.248041	-0.213712	0.0359893	0.109547	0.139635	-0.117005	1.22281
RP11-498O19	34057193	-0.353601	-0.094357	-0.476868	-0.0315963	-0.362197	-0.141229	-0.0506922	-0.595627	-0.260333	-0.196286	-0.170625	-0.330925	-0.24086	0.0170314	-0.23729	-0.023573	-0.405333	-0.294329	-0.0924203	#N/A	-0.274725	-0.700511	-0.210543	-0.110456	-0.206197	-0.0559648	-0.517042	1.1911	-0.202296	0.0124252	-0.109107	-0.225293	-0.138746	-0.0105529	0.0796756	0.114391	-0.160884	1.04891
RP11-597D18	34133868	-0.856167	-0.12064	-0.577362	0.104582	-0.300797	-0.0507415	0.0513963	0.455635	-0.65015	-0.61367	-0.084635	-0.407813	-0.401614	-0.425034	-0.578153	0.122096	-0.499964	-0.542587	-0.0337307	-0.0612233	-0.0114336	-0.745575	-0.287631	0.0856503	-0.397815	-0.0384157	-0.726374	-1.2332	-0.158364	-0.0345913	-0.210741	-0.408794	-0.0670112	-0.0579068	-0.460179	-0.000650455	-0.571044	-0.184154
RP11-431M3	3.41955e+07	-0.452704	-0.110302	-0.668304	-0.0809952	-0.395019	-0.143198	-0.0711924	-0.343184	-0.180161	-0.27585	-0.15597	-0.380494	#N/A	-0.0466649	-0.379185	0.0369684	-0.37286	-0.340277	-0.117212	-0.269452	-0.415605	-0.903922	-0.434446	-0.167855	-0.249856	-0.0825135	-0.774998	1.06584	-0.394733	-0.0445448	-0.0816877	-0.302159	-0.336927	0.570685	0.114821	0.081036	-0.18286	1.37198
RP11-654O9	3.43013e+07	0.346737	0.158469	-0.0601811	-0.0304875	-0.0831278	-0.249667	-0.158911	-0.0337794	0.310378	-0.190858	-0.0615814	0.124885	0.10141	-0.112142	0.0519679	-0.125059	-0.0186029	0.147034	-0.203922	0.424809	#N/A	0.264143	0.35216	0.193277	-0.0926583	0.0261122	0.258261	0.757622	-0.0771062	-0.267013	-0.118336	0.117374	-0.37742	0.531097	0.166442	-0.132008	0.39967	#N/A
RP11-654O9	3.43013e+07	0.190883	0.0975563	-0.13578	0.00365905	-0.0156416	-0.194345	-0.171671	-0.215923	0.149705	-0.0495059	0.030559	0.209644	0.0668697	0.158918	0.236797	-0.218028	0.100902	0.0820239	-0.157278	0.356656	-0.00330447	0.209031	0.266977	0.10506	0.0596852	-0.0073581	0.156989	0.384078	-0.293794	-0.205753	-0.082873	-0.0291749	-0.187013	0.567393	0.176387	-0.23341	0.284592	1.32634
RP11-75P13	34371388	-0.325457	-0.00710058	-0.559147	-0.0476421	-0.267937	0.0771874	-0.104379	-0.3181	0.494286	-0.0225208	0.171517	-0.0931465	-0.142669	-0.0573487	-0.0580781	-0.0574791	0.0335571	-0.336772	-0.199022	0.412285	0.00533462	-0.338732	#N/A	-0.0483438	-0.00970841	-0.0110016	-0.577184	0.783977	0.166709	-0.0384732	-0.243213	-0.299534	0.0215685	0.483183	0.119545	0.140556	0.402085	1.39
RP11-75P13	34371388	-0.747057	-0.277797	-0.414192	-0.0824669	-0.122376	-0.0292323	-0.126246	-0.304673	#N/A	-0.419774	-0.144351	-0.520143	0.11927	0.134107	#N/A	-0.0399237	-0.414521	0.298759	-0.0755361	0.584972	-0.406386	-0.680336	-0.254379	-0.129649	-0.408338	-0.0540136	0.218212	0.98692	-0.31997	-0.0805415	-0.130871	-0.334067	-0.406868		0.008954	-0.0395476	0.043611
RP11-419I6	34530248	-0.629194	-0.130564	-0.444422	-0.0128302	-0.0419302	0.0779942	-0.0763722	-0.264868	#N/A	-0.234319	-0.232042	-0.379069	#N/A	0.267602	-0.197455	0.00458025	-0.171445	-0.323847	-0.172488	0.717163	-0.297282	-0.642641	-0.135629	0.0275288	-0.226188	-0.0607558	-0.303297	1.00181	-0.051365	-0.0745517	-0.155446	-0.190098	-0.276787	0.507276	0.0113308	0.0358574	#N/A	1.06361
RP11-313F12	3.45425e+07	-0.751198	-0.0645698	-0.728079	-0.0180764	-0.159743	0.0326906	-0.00236528	-0.684552	0.515298	-0.214392	-0.293132	-0.407156	-0.106301	0.10829	-0.0986222	-0.040182	-0.387792	-0.417428	-0.0482527	0.541263	-0.223106	-0.685693	-0.249705	0.00316605	-0.342339	-0.0143422	-0.92402	0.979029	-0.0848461	0.0933195	-0.107347	-0.17583	-0.2878	0.484562	0.0874673	0.141421	-0.151141	1.10228
RP11-369C6	34667460	-0.827247	-0.171676	-0.660256	0.0176732	-0.31715	-0.0250257	-0.0648544	-0.47117	#N/A	-0.0589699	-0.202295	-0.353853	-0.165489	0.0766918	-0.37717	-0.0873978	-0.126145	-0.34488	-0.228492	0.688364	-0.0709571	-0.845093	-0.406705	-0.0873689	-0.310624	-0.148279	-0.450318	1.10144	0.363859	-0.134389	-0.209545	-0.223888	-0.420568	0.631366	0.00828185	0.0638205	#N/A	#N/A
RP11-221N11	3.47015e+07	-0.683063	-0.10604	-0.566314	0.0237873	-0.35072	0.0556281	0.0452183	-0.34088	0.458638	-0.138354	-0.201034	-0.249828	-0.230435	-0.0458485	-0.301819	0.188729	-0.444313	-0.319292	-0.15501	0.515144	-0.0452116	-0.793784	-0.375557	0.150612	-0.321539	0.0764587	-0.737259	1.30686	0.525686	-0.0334707	-0.0880534	-0.168768	-0.386567	0.299365	0.0794764	0.158426	-0.259898	0.627974
RP11-155H15	34724616	-0.826069	-0.22055	-0.563133	-0.00600962	-0.354772	0.112092	-0.0804568	-0.351131	0.466378	-0.274812	-0.286032	-0.525431	-0.276402	0.0467405	-0.45117	0.0287103	-0.423907	0.849184	-0.234408	0.170912	-0.10477	-0.99327	-0.182002	0.063559	-0.314251	-0.0883073	-0.631545	0.942494	0.363501	-0.190518	-0.132389	-0.421059	-0.43642	0.444465	0.0828586	0.07146	-0.124705	0.744171
RP11-258J10	3.48018e+07	-0.69549	-0.119901	-0.635728	-0.0987853	-0.231902	-0.100198	-0.0295055	-0.458547	0.495065	-0.216968	-0.125172	-0.292446	-0.134426	0.277816	-0.314293	-0.0730944	-0.177632	1.44018	-0.192105	0.131375	-0.124991	-0.789159	-0.152982	-0.0523691	-0.207454	-0.0610944	-0.413396	1.14359	0.354678	-0.104039	-0.0721771	-0.157216	-0.419726		0.0362785	0.02928	-0.27352
RP11-753G19	3.48478e+07	#N/A	#N/A	#N/A	#N/A	#N/A	#N/A	#N/A	#N/A	0.427464	#N/A	#N/A	-0.501581	#N/A	#N/A	#N/A	#N/A	#N/A	#N/A	#N/A	#N/A	#N/A	#N/A	#N/A	#N/A	#N/A	#N/A	#N/A	#N/A	#N/A	#N/A	#N/A	#N/A	#N/A	0.611804	#N/A	#N/A	#N/A	0.886285
RP11-753G19	3.48478e+07	-0.709804	-0.164303	-0.76808	-0.0462115	-0.376143	-0.0379858	-0.0781256	-0.693006	0.179232	-0.207789	-0.334342	-0.549456	-0.417859	0.0882501	-0.102683	-0.034006	-0.440747	1.7536	-0.190636	0.0144584	-0.0366148	-0.753564	-0.400183	0.110409	-0.510736	-0.0700996	-0.816366	1.04601	0.372744	-0.0648436	-0.0608767	-0.23139	-0.42414		0.0020707	0.0328355	-0.0379257
RP11-409I21	34964102	-0.92758	-0.19118	-0.605106	0.00125278	-0.401581	0.0355115	-0.00256611	-0.621781	#N/A	-0.142795	-0.18658	-0.641742	-0.397944	0.0878013	#N/A	0.0368723	-0.665718	0.531899	-0.130223	0.114027	-0.0320037	-0.990275	-0.227291	0.0667868	-0.477578	-0.097708	-0.897411	1.24418	0.30952	-0.0706669	0.305393	-0.33931	-0.342647	0.528048	0.119802	0.169202	0.00682956	0.693157
RP11-415O7	3.49924e+07	-0.634533	-0.117502	-0.591192	0.0336734	-0.243484	0.0728473	0.00199341	-0.758654	0.454429	-0.155764	-0.258611	-0.495972	-0.146753	0.252575	-0.268986	0.0363521	-0.408684	0.911327	-0.0650895	0.125135	-0.0766079	-0.82076	-0.320046	0.147062	-0.335104	-0.0396359	-0.614246	1.32368	0.553771	-0.015544	0.349184	-0.211982	-0.161671	0.602494	0.039887	0.0306897	-0.286389	#N/A
RP11-79H13	35027554	-0.905756	-0.131765	-0.659687	-0.0871553	-0.4151	-0.0311055	-0.0575602	-0.357663	0.385883	-0.191336	-0.270482	-0.490097	-0.325832	0.141392	-0.521045	-0.0407245	-0.535616	1.74447	-0.177604	#N/A	-0.108252	-0.919491	-0.405069	-0.0742863	-0.499482	-0.125281	-0.796341	1.0636	0.512146	-0.115916	0.151403	-0.326788	-0.362021	0.372144	0.044196	-0.016022	0.0832016	-0.0322993
RP11-87N16	3.51348e+07	#N/A	#N/A	#N/A	#N/A	#N/A	#N/A	#N/A	#N/A	#N/A	#N/A	#N/A	#N/A	#N/A	#N/A	#N/A	#N/A	0.160078	#N/A	#N/A	#N/A	#N/A	#N/A	#N/A	#N/A	#N/A	#N/A	#N/A	#N/A	#N/A	#N/A	#N/A	#N/A	#N/A	0.516635	#N/A	#N/A	#N/A	#N/A
RP11-87N16	3.51348e+07	-0.610244	-0.0961743	-0.354626	-0.0883001	-0.25908	-0.0911741	0.000703326	-0.153051	#N/A	-0.0756946	-0.104768	#N/A	-0.128966	#N/A	-0.273604	0.0149259	-0.410123	2.31897	-0.191567	-0.0789103	0.000952199	-0.7955	-0.272938	-0.00476212	-0.336368	-0.0766498	-0.297299	1.07792	0.253828	-0.0909495	0.103167	-0.190059	-0.375048	0.547695	0.0862054	0.120173	#N/A	0.0249429
RP11-775E16	3.52253e+07	#N/A	#N/A	#N/A	-0.149574	-0.152242	-0.0510227	#N/A	-0.471295	0.296305	#N/A	#N/A	-0.492886	#N/A	#N/A	#N/A	#N/A	#N/A	#N/A	#N/A	#N/A	#N/A	#N/A	#N/A	#N/A	-0.262708	#N/A	#N/A	#N/A	#N/A	-0.0724615	#N/A	#N/A	-0.323103	0.292475	#N/A	#N/A	0.612947	-0.128527
RP11-775E16	3.52253e+07	#N/A	#N/A	#N/A	-0.085154	-0.257444	-0.0658941	#N/A	-0.448553	0.326732	-0.0669583	#N/A	-0.487326	#N/A	#N/A	#N/A	#N/A	-0.418361	#N/A	#N/A	#N/A	#N/A	#N/A	#N/A	#N/A	-0.220808	#N/A	#N/A	#N/A	#N/A	-0.0447331	#N/A	#N/A	-0.268349		#N/A	#N/A	0.517162
RP11-322A12	35384940	0.000727003	-0.0809452	-0.631135	-0.055433	-0.364791	0.0068564	-0.000224219	-0.365848	0.406895	-0.201461	-0.22557	-0.367051	-0.254045	0.220278	-0.474151	-0.196854	-0.474857	2.89368	0.183889	0.132248	-0.0771971	-0.884342	-0.28277	0.131279	-0.385172	-0.0448169	-0.879784	1.1299	0.550728	-0.0749044	0.185168	-0.224429	-0.269112	0.595123	0.105858	0.142185	-0.113421	0.14861
RP11-322A12	35384940	-0.13265	-0.165152	-0.75183	0.0114751	-0.314462	0.0536728	0.029334	-0.654585	0.460042	-0.200869	-0.252539	-0.543535	-0.0246406	0.295906	-0.297371	0.043488	-0.415036	2.5989	0.209743	0.104661	-0.0661948	-0.853858	-0.298035	0.100165	-0.403926	-0.00134286	-0.756464	1.31787	0.255635	-0.0722987	0.281577	-0.271445	-0.18993		0.0510845	0.111016	-0.0903449
RP11-763N11	35464785	-0.106998	-0.119079	-0.747911	-0.0207321	-0.274643	0.0474773	-0.021496	-0.616999	0.462933	-0.286891	-0.344578	-0.405137	-0.402362	0.256639	-0.308814	0.0778885	-0.410732	2.57317	0.266421	-0.0603714	-0.0777161	-0.728374	-0.541116	0.173229	-0.311683	0.0292585	-0.879741	1.18041	0.448439	-0.000108437	0.0721578	-0.308525	-0.258707	0.359909	0.0544108	0.165122	-0.195516	-0.173015
RP11-20J10	3.54931e+07	#N/A	#N/A	#N/A	#N/A	#N/A	#N/A	#N/A	-0.24337	#N/A	#N/A	#N/A	-0.466693	#N/A	#N/A	#N/A	#N/A	#N/A	#N/A	#N/A	#N/A	#N/A	#N/A	#N/A	#N/A	#N/A	#N/A	#N/A	#N/A	#N/A	#N/A	#N/A	#N/A	#N/A	0.589122	#N/A	#N/A	0.0548106	8.95652e-05
RP11-724C15	3.55872e+07	-0.0470255	-0.153351	-0.670079	-0.0475958	-0.311064	-0.030135	-0.0149671	-0.624239	0.197891	-0.151397	-0.238973	-0.300894	-0.414349	0.126581	-0.402979	0.0154002	-0.394089	2.51305	-0.0973914	0.242903	-0.172483	-0.241803	-0.284331	0.141836	-0.280162	-0.0403429	-0.763001	1.33723	0.317795	-0.00849032	0.287463	-0.164189	-0.166599	0.610458	0.0450092	0.127676	-0.105189	0.0651377
RP11-115J10	35629352	#N/A	#N/A	#N/A	#N/A	#N/A	#N/A	#N/A	-0.602855	0.332253	#N/A	#N/A	-0.439288	#N/A	#N/A	#N/A	#N/A	#N/A	#N/A	#N/A	#N/A	#N/A	#N/A	#N/A	#N/A	#N/A	#N/A	#N/A	#N/A	#N/A	#N/A	#N/A	#N/A	#N/A		#N/A	#N/A	#N/A
RP11-103O7	3.56865e+07	-0.0919986	-0.0472192	-0.497779	-0.028112	-0.143048	0.0513476	-0.00882701	-0.292967	0.447757	-0.267375	-0.208197	-0.299914	-0.367202	0.365515	#N/A	0.0717118	-0.42987	2.712	-0.144866	0.205085	-0.180511	-0.0136908	#N/A	0.230402	-0.352258	-0.0103122	-0.493231	1.27395	0.336961	-0.0856195	0.453954	-0.332217	-0.182136	0.560603	0.133799	0.128258	#N/A	0.32245
RP11-103O7	3.56865e+07	-0.0863232	-0.130975	-0.564561	0.0374697	-0.325921	-0.0319142	0.0287457	-0.422097	0.392852	-0.202944	-0.201597	-0.47951	-0.229179	0.306473	#N/A	0.0244805	-0.594113	2.79256	-0.153019	0.237564	-0.135544	0.018311	-0.42265	0.136275	-0.353075	-0.0738918	-0.539121	1.25135	0.341086	-0.0952946	0.420124	#N/A	-0.26307	0.526325	0.0298023	0.156762	-0.119934	#N/A
RP11-345N15	3.57746e+07	-0.100004	-0.147222	-0.524097	-0.0304161	-0.187782	0.0349906	-0.0753588	-0.462196	0.398554	-0.349136	-0.21531	-0.369853	-0.24692	0.302869	-0.468349	0.0580382	-0.513677	2.75543	-0.223258	0.211795	-0.11284	-0.00743917	#N/A	0.078513	-0.376127	-0.0333144	-0.437799	1.18888	0.297494	-0.105697	0.457255	-0.409659	-0.246939	0.622124	0.140026	0.0788828	-0.0522366	0.184879
RP11-749L21	35807236	-0.0616946	0.0175794	-0.629485	-0.0663343	-0.249628	0.0639535	-0.00151964	-0.536205	0.316903	-0.259479	#N/A	-0.311015	-0.39089	0.0987534	-0.267458	0.116003	-0.400647	2.53397	-0.1035	0.00519516	-0.139281	-0.172879	-0.258026	0.259957	-0.105784	-0.100201	-0.756769	1.03779	0.483156	-0.0658738	0.422325	-0.170209	-0.110072	0.416666	0.113012	0.192518	-0.164977	0.0540397
RP11-331J19	35896985	0.0665753	-0.0369471	-0.438962	0.0220484	-0.0644019	0.00526615	0.0524285	-0.196959	0.421074	0.0380853	-0.18449	-0.146135	0.0947939	0.266567	-0.00901797	0.0437019	-0.111171	2.12046	-0.00812619	0.140757	-0.016489	0.0824561	-0.127584	-0.0193027	-0.0789625	-0.0348641	-0.617498	1.23592	0.31089	-0.00210855	0.460376	-0.0366396	-0.127212	0.586275	0.0639296	0.112134	0.0317884	0.22729
GS1-2G21	35912476	0.00315592	-0.054146	-0.505266	-0.0792857	-0.09575	-0.0813717	-0.0969987	-0.438667	0.367204	-0.0625847	-0.0660933	-0.0757893	-0.046302	0.176358	0.0808964	-0.105317	-0.0589228	2.21273	-0.0104667	0.281222	-0.0402794	-0.0413105	-0.0838182	-0.111122	-0.113365	-0.0369785	-0.313237	1.09133	0.280349	-0.035136	0.50472	0.0104877	-0.323399		0.00112668	0.0564867	-0.0693143
RP11-615C12	3.59949e+07	0.0281583	-0.00661925	-0.382679	0.0267779	-0.0883075	-0.0307321	-0.0132749	-0.0676981	0.224329	0.0638851	-0.0721845	-0.129089	-0.0177695	0.147172	-0.0415964	0.0609527	-0.0904817	1.84547	-0.0137279	0.489488	-0.0414067	#N/A	-0.0888507	-0.0566212	-0.0416418	0.00250301	0.0539943	0.936636	0.395908	0.0394564	0.575478	-0.00417898	-0.090555	0.662878	0.0374491	0.169052	0.129746	0.197298
CTD-2017E4	36007553	-0.0106334	-0.0988943	-0.431852	-0.0104725	0.0132265	-0.130605	-0.0113434	-0.438496	0.400377	-0.191433	-0.175325	-0.127687	-0.28229	0.194756	-0.0824479	-0.0458771	-0.163603	1.95664	-0.0419867	0.48811	-0.0843691	-0.0283172	-0.190573	-0.025723	-0.0834622	0.0205143	0.402197	1.12623	0.27518	-0.0182924	0.6412	0.0176993	-0.258753	0.632711	-0.0854023	0.0696314	0.035174	0.151151
RP11-370E21	36048566	-0.134231	0.00406528	-0.535691	-0.0941958	-0.130184	0.0253218	-0.0427118	-0.473068	0.231821	-0.227	-0.226136	-0.269361	#N/A	-0.00615405	-0.168996	0.0281259	-0.334708	1.74691	-0.0264661	0.306314	-0.187273	-0.119188	-0.128596	-0.0648737	-0.234314	-0.0392845	2.16709	0.786357	0.212844	0.0338175	0.528054	-0.175878	-0.294755		0.00834507	0.0344766	0.196734
RP11-13E17	36090250	#N/A	#N/A	#N/A	#N/A	#N/A	#N/A	#N/A	#N/A	#N/A	#N/A	#N/A	#N/A	#N/A	#N/A	#N/A	#N/A	#N/A	#N/A	#N/A	#N/A	#N/A	#N/A	#N/A	#N/A	#N/A	#N/A	#N/A	#N/A	#N/A	#N/A	#N/A	#N/A	#N/A		#N/A	#N/A	#N/A
RP11-337L14	3.61862e+07	#N/A	#N/A	#N/A	#N/A	-0.0725311	#N/A	#N/A	-0.309494	0.3997	#N/A	#N/A	#N/A	#N/A	#N/A	#N/A	#N/A	#N/A	#N/A	#N/A	#N/A	#N/A	#N/A	#N/A	#N/A	#N/A	#N/A	#N/A	#N/A	#N/A	0.0896256	#N/A	#N/A	#N/A	0.33826	#N/A	#N/A	#N/A	0.228221
RP11-337L14	3.61862e+07	0.29652	-0.0285235	-0.327055	0.0257006	#N/A	0.407281	#N/A	-0.0233995	#N/A	-0.00198386	-0.107247	#N/A	0.0901695	-0.0363753	-0.0956651	0.316425	-0.227529	2.22936	-0.000839249	0.619804	-0.176145	0.0429813	0.104744	0.203077	-0.0243381	0.0685585	2.76242	1.30587	0.655117	-0.0256703	0.610156	-0.0182457	-0.132762		0.154535	0.389101	#N/A
RP11-731L17	36307779	-0.0132224	-0.033218	-0.436804	-0.00444831	-0.125521	0.0691795	0.0412859	-0.177551	0.315163	-0.0125309	-0.182889	-0.233149	0.0240804	0.195525	-0.148497	-0.0538173	-0.104859	1.8318	-0.0267269	0.517706	-0.0708183	-0.00594821	-0.106481	-0.0376217	-0.0589496	-0.101741	2.21289	0.67827	0.474697	0.0248511	0.504424	-0.0592706	-0.160444	0.648366	-0.00449556	0.0406978	#N/A	0.0231466
RP11-731L17	36307779	0.0602697	0.0317698	-0.23545	0.0382075	-0.0111494	0.0857326	-0.0432225	-0.171106	0.38395	-0.0869886	-0.142237	-0.183535	-0.152751	0.306965	-0.0154822	0.0966687	-0.153405	1.9569	-0.0924353	#N/A	-0.0381717	0.0444878	-0.06296	-0.0114758	-0.109728	0.00773884	2.42589	0.886287	0.305564	-0.0760828	0.607069	-0.170138	-0.1624		0.0325643	0.0522905	0.274146
RP11-98I12	36439851	0.0715716	-0.130741	-0.598932	-0.0774807	-0.251718	-0.00570549	-0.080102	0.735335	0.186804	-0.256258	-0.226666	-0.409607	-0.222909	0.142926	-0.241274	-0.00235271	-0.388505	1.71645	-0.0879576	0.444813	-0.110832	-0.112636	-0.136827	0.00658706	-0.283452	-0.081816	2.13808	0.870425	0.121524	-0.00630311	0.54728	-0.194558	-0.169849	0.669231	0.0317353	0.0235837	0.0117692	0.0406157
RP11-714H19	36478352	0.000342078	-0.104339	-0.57852	-0.0460155	-0.145426	-0.00294355	-0.0517466	2.48744	0.313621	-0.115147	-0.0649732	-0.431657	-0.278601	0.112859	-0.35811	0.0416675	-0.577437	2.55672	-0.11755	0.337113	-0.100107	-0.0335099	-0.176091	0.0867354	-0.239754	-0.0477552	2.43024	1.5847	0.417079	-0.0678481	0.277333	-0.22967	-0.240101		0.0258269	0.196575	-0.0675225
RP11-632H17	3.65013e+07	0.0457305	#N/A	0.144518	#N/A	0.278511	-0.0504146	-0.0125478	0.0540463	0.210329	0.77052	#N/A	0.263045	0.045341	-0.118263	0.51773	0.137329	#N/A	0.269923	0.188515	-0.0646357	-0.0334835	0.128764	0.164436	#N/A	#N/A	#N/A	#N/A	-0.466476	0.236207	0.108632	-0.0222688	0.240214	-0.139165	0.305829	0.400756	#N/A	0.16185	0.304562
RP11-108B8	36619016	0.0195915	-0.154545	-0.732829	-0.0636846	-0.150587	0.0610957	0.00547751	2.15145	0.237305	-0.320574	-0.205222	-0.493391	-0.428896	0.100646	-0.388106	0.0448079	-0.63206	2.79205	-0.0812196	0.489665	-0.121445	-0.0745061	-0.300503	0.0735038	-0.435303	-0.0616501	2.5562	1.48814	0.134079	-0.0435806	0.231462	-0.351958	-0.151836	0.558461	0.0469865	0.103899	0.222188	0.160858
RP11-784L14	36623871	-0.101968	-0.0200442	-0.711052	-0.0427266	0.0541707	0.160413	-0.0151262	2.19378	0.416645	-0.197646	-0.300431	-0.302762	-0.210426	0.0333698	-0.320294	0.0411733	-0.504824	2.75509	-0.0538477	0.391982	0.399342	-0.0259337	-0.125103	0.127228	-0.39881	-0.00709538	2.65302	1.44106	0.352872	0.00482011	0.337777	-0.157846	-0.271548	0.615466	0.102396	0.155621	-0.0665956	0.178954
RP11-159O4	3.67449e+07	0.061003	-0.0971029	-0.176725	0.0136593	0.0727576	0.0572211	0.113711	1.69335	0.348912	-0.0998112	-0.0860044	-0.207497	-0.0450133	0.226497	-0.136198	0.0779008	-0.301375	2.48216	-0.0223075	0.393991	0.443285	-0.017357	-0.0512237	0.146939	-0.0281366	0.16177	2.47265	1.54385	0.34851	-0.0236018	0.297819	-0.0669558	-0.200492	0.660984	0.0636288	0.19232	0.0202783	0.147437
RP11-159O4	3.67449e+07	-0.0674557	-0.0357407	-0.153642	0.117504	0.060887	0.108381	0.0342737	2.37506	0.401866	-0.0802463	-0.224006	-0.189014	-0.355882	0.0062988	-0.250761	0.0671249	-0.564086	2.72933	-0.138953	0.296229	-0.150823	-0.0255008	-0.147985	0.171687	-0.185321	0.0171317	2.48572	1.36155	0.32352	0.0706314	0.285154	-0.17547	-0.188195		0.118483	0.221506	-0.042835
RP11-380B11	3.69199e+07	0.114835	-0.0323339	1.71266	0.0464747	-0.145398	0.0125238	0.0592922	1.94707	0.484057	-0.114472	-0.151858	-0.40407	-0.248916	0.155913	-0.229987	0.0789631	-0.329029	3.07337	-0.0570026	0.669312	-0.113817	0.0106623	0.0221649	0.192435	-0.259399	-0.00754338	2.89401	1.60374	0.497477	0.0171685	0.417721	-0.223513	-0.228862	0.544219	0.139663	0.130117	0.263736	0.254691
RP11-175F15	36949042	0.0837097	-0.0909229	1.35961	0.00521367	0.081229	0.0906871	-0.0456529	2.79033	0.58782	-0.137717	#N/A	-0.365255	-0.400348	0.126071	-0.382294	-0.0554442	-0.55758	2.84237	-0.183172	0.477749	-0.0754724	0.00740965	-0.176182	0.253788	-0.174626	-0.094931	2.5835	1.66427	0.500536	-0.0460694	0.246244	-0.332968	-0.189512		0.0916218	0.151542	0.424688
RP11-419C23	3.70335e+07	#N/A	#N/A	#N/A	#N/A	-0.228527	#N/A	#N/A	2.07191	0.267089	#N/A	#N/A	-0.639928	#N/A	#N/A	#N/A	#N/A	#N/A	#N/A	#N/A	#N/A	#N/A	#N/A	#N/A	#N/A	#N/A	#N/A	#N/A	#N/A	#N/A	-0.0302022	#N/A	#N/A	#N/A	0.685801	#N/A	#N/A	#N/A	0.420738
RP11-371M15	37068909	0.00355649	-0.102833	1.34369	-0.0305641	0.0581891	0.0738525	0.0233684	1.9395	0.322421	-0.00422965	-0.0299793	-0.43354	-0.146672	0.251745	-0.343364	0.0698769	-0.376271	2.79499	-0.109603	0.420199	-0.113592	0.071059	-0.124407	0.17915	-0.291874	0.00803268	2.68797	1.51413	0.307669	-0.140107	0.365983	-0.229419	0.143902	0.575748	0.0774483	0.266379	#N/A	0.411165
RP11-26K8	3.71786e+07	0.267686	-0.211257	#N/A	-0.00285227	0.0223999	#N/A	#N/A	#N/A	0.314255	#N/A	#N/A	-0.58606	#N/A	#N/A	#N/A	#N/A	-0.637562	#N/A	#N/A	#N/A	#N/A	#N/A	#N/A	#N/A	-0.359657	#N/A	#N/A	#N/A	#N/A	-0.0472894	#N/A	#N/A	0.377756	0.423435	#N/A	#N/A	#N/A	#N/A
RP11-95I18	37230504	0.144327	#N/A	#N/A	#N/A	0.0302354	#N/A	#N/A	#N/A	#N/A	#N/A	#N/A	#N/A	#N/A	#N/A	#N/A	#N/A	#N/A	#N/A	#N/A	#N/A	#N/A	#N/A	#N/A	#N/A	#N/A	#N/A	#N/A	1.70409	#N/A	#N/A	#N/A	#N/A	#N/A	0.360405	#N/A	#N/A	#N/A	0.396345
RP11-197P20	37287861	-0.0045481	-0.0627281	1.32428	0.0743973	-0.147009	0.0129554	-0.0382166	2.07553	0.260572	-0.22369	-0.03955	-0.481363	-0.575477	0.414978	-0.582634	0.0665752	-0.683698	2.86761	-0.0253945	0.477951	-0.0512527	0.0564124	-0.400615	-0.089626	-0.42662	0.0433858	3.07382	1.63162	0.360607	0.0653038	0.56708	-0.486021	0.307306	#N/A	0.139873	0.413665	-0.283	#N/A
RP11-527N22	37329416	0.136401	-0.0625485	1.27564	0.11217	-0.0434056	0.0818682	0.0228171	1.06655	0.377811	-0.175195	0.0293315	-0.47879	1.05897	0.447026	-0.519024	0.18917	-0.536408	2.57418	0.0216878	0.509623	0.0941482	0.0937222	-0.304086	0.0971448	-0.280906	0.0214624	3.13627	1.93166	0.420728	0.102909	0.636298	-0.350171	0.558717	0.397286	0.130603	0.43034	-0.0762698	0.346113
RP11-621B1	37448295	0.127929	-0.0408191	1.23695	0.177133	-0.0491778	0.06669	-0.00173302	0.686715	0.338573	-0.222003	0.0310798	-0.487417	-0.627631	0.523715	-0.547222	0.161895	-0.501086	#N/A	0.102157	0.631531	0.0623925	0.14222	-0.37342	0.108095	-0.160655	0.0272942	#N/A	1.70187	0.498861	0.0583318	0.971446	-0.351326	0.507619	0.243649	0.160236	0.426889	-0.186595	0.162171
CTD-2343B20	3.75567e+07	0.060374	-0.0245382	1.30583	0.131485	-0.0916018	-0.020571	-0.00497031	2.45235	0.271465	-0.182484	0.00155091	-0.377366	-0.33982	0.422717	#N/A	0.0560721	-0.682294	2.83632	-0.0453406	0.467966	0.00588199	0.0745768	-0.339945	-0.098919	-0.39253	0.00552722	3.10854	1.69054	0.330115	0.0972142	0.7189	-0.525396	0.197545		0.152022	0.440467	-0.092898
RP13-509O17	3.75873e+07	#N/A	#N/A	#N/A	#N/A	#N/A	#N/A	#N/A	#N/A	#N/A	#N/A	#N/A	#N/A	#N/A	#N/A	#N/A	#N/A	#N/A	#N/A	#N/A	#N/A	#N/A	#N/A	#N/A	#N/A	#N/A	#N/A	#N/A	#N/A	#N/A	#N/A	#N/A	#N/A	#N/A	0.409572	#N/A	#N/A	#N/A	#N/A
RP13-509O17	3.75873e+07	0.254167	0.0523904	1.42583	0.111199	0.0107684	-0.0022865	-0.0362682	2.77489	0.34939	-0.0999231	0.135919	-0.32598	-0.147395	0.415502	-0.434605	0.140101	-0.392837	3.08531	0.00331689	0.741729	0.105989	0.176464	-0.30113	0.214749	-0.190891	0.194528	3.38631	2.13683	0.662631	0.0551357	0.907136	-0.351068	0.298209		0.151977	0.50269	-0.222767
RP11-168H8	3.77977e+07	0.338293	0.137984	0.892319	0.185094	0.289336	0.0317371	0.0984115	1.23232	0.393576	0.0411503	0.133147	0.0665815	-0.192353	0.460632	-0.0504759	0.157985	-0.0353192	2.09033	0.174067	0.719696	0.235409	0.274867	0.00315871	0.0201494	0.144644	-0.0827302	2.72998	1.57525	0.468039	0.100889	0.958597	-0.120942	0.536947	0.489732	0.013808	0.22901	0.12382	0.491068
RP11-168H8	3.77977e+07	0.25957	0.11132	0.844973	0.113547	0.0857754	0.00411898	-0.029843	2.11233	0.312726	0.00207148	0.0115004	-2.83088e-05	-0.391024	0.317049	-0.138794	0.0879388	-0.315824	2.17426	0.0764305	0.298123	-0.0145158	0.196281	-0.136206	-0.00157753	-0.0400123	-0.00715513	2.61043	1.50075	0.259123	0.0630422	0.896306	-0.240532	0.410807		0.0863896	0.261744	0.0909271
RP11-246E3	37942157	0.1315	0.0404708	1.01766	0.149192	0.0172844	0.0368522	-0.11618	2.79006	#N/A	-0.0152304	0.200189	-0.106423	-0.155477	0.275542	-0.0575099	0.0804072	-0.305134	1.78955	0.064632	0.629129	#N/A	0.223917	-0.0283619	-0.108174	-0.118194	0.0128164	3.02965	1.79276	0.305387	0.043041	1.00548	-0.21245	0.412052	0.261827	0.048449	0.461603	-0.840785	0.821794
RP11-701H6	3.7994e+07	0.0875786	0.0763486	0.984346	0.0347199	0.124955	-0.00159692	-0.052371	1.43028	0.176017	0.116492	0.139821	-0.101131	-0.323725	0.275119	-0.166571	0.000905319	-0.114304	2.06423	0.0656999	0.734396	0.224046	0.201848	-0.0133661	-0.107335	-0.0347832	0.00387075	2.91509	1.48655	0.425508	0.056258	1.05888	-0.173464	0.459755	0.41396	-0.0871249	0.263736	-0.10254	0.455437
RP11-701H6	3.7994e+07	0.0654594	-0.0176528	0.916345	0.0597228	0.0103449	-0.0239939	0.00862153	1.42503	0.380893	0.336777	0.198832	-0.241007	-0.235842	0.237286	-0.22056	0.0618785	-0.322842	1.9475	-0.0447792	0.481089	0.0332139	0.103974	-0.080097	-0.138316	-0.150862	-0.0100868	2.66005	1.52282	0.0376554	0.00784609	0.978615	-0.270399	0.471348	0.330967	-0.049781	0.29681	-0.155199	0.347673
RP11-389E22	38137490	0.151197	0.0532524	1.17732	0.051284	0.0631864	0.100302	0.00371786	0.453189	0.370394	0.357117	0.123951	-0.105363	-0.133527	0.525626	-0.0420257	0.0704925	-0.122871	1.94301	0.0482131	0.498269	0.0269139	0.136654	-0.0464266	-0.0278145	-0.0723245	0.00220064	2.67718	1.54442	0.294065	0.0325546	0.932304	-0.149419	0.35936	0.028764	0.063796	0.225718	0.0648329	0.168017
RP11-90P5	38158720	0.029017	0.0412854	0.964904	0.0606575	0.0600153	0.0142794	0.0288168	0.186538	0.476881	0.432458	0.0452032	-0.0749252	-0.146976	0.375869	-0.125259	0.058037	-0.0261227	1.82873	-0.0059836	0.428399	0.0585968	0.134305	-0.0831455	0.0513468	-0.0611156	0.0337882	2.70636	1.3393	0.0830972	-0.0252395	0.97223	-0.160776	0.297708	0.372329	-0.0333257	0.337361	-0.0359511	0.275514
RP11-90P5	38158720	-0.0283328	-0.00893515	1.02386	0.140766	-0.0622634	0.126447	-0.0685165	0.213535	0.473824	0.762993	-0.0245801	-0.222157	0.0663363	0.241391	-0.132195	0.174824	-0.329808	1.94736	0.0541125	0.60245	-0.0769219	0.0800309	-0.0723899	-0.0278512	-0.132029	-0.0007473	2.64709	1.50955	-0.217151	0.0564976	0.944072	-0.246167	0.456637	0.213476	0.0798284	0.312046	0.128568	0.112504
RP11-636F12	38249233	-0.136952	0.270068	0.292658	-0.0284513	0.651858	0.0593747	0.0931181	0.0790202	0.622211	1.00364	0.0128793	0.518672	0.294399	0.0268323	0.313355	-0.2627	0.840081	0.434731	0.400576	0.228287	-0.13425	-0.0339916	0.290965	0.177472	0.299583	0.085124	0.0911663	-0.442382	0.386953	-0.0173878	0.293063	0.0820118	-0.193266	0.256564	0.0590582	0.331091	0.162203	0.168386
RP11-350N15	38389025	0.0376219	-0.0300175	1.01886	0.131639	0.0344442	0.0798401	0.0385307	0.06017	0.339539	1.21408	0.0861345	-0.253611	-0.11137	0.675905	-0.121898	0.101845	-0.331258	2.02336	-0.126895	0.482048	0.172147	0.112607	-0.0857248	-0.0803945	-0.13608	0.0404473	2.80265	1.66037	0.264706	0.493027	0.978333	-0.208697	0.499903	0.396946	0.00784266	0.313837	0.393434	0.565608
RP11-350N15	38389025	0.0946401	-0.0658068	0.917973	0.0546541	0.0385028	0.0643445	0.0398232	0.097552	0.258473	1.23236	-0.00611842	-0.342889	-0.252531	#N/A	#N/A	0.0613207	-0.389003	2.24347	0.0178276	0.56929	#N/A	#N/A	-0.164588	-0.0321947	-0.305178	-0.0643061	3.02759	1.60338	#N/A	0.399879	0.263516	-0.349975	0.262978	#N/A	-0.0177884	0.321535	0.434174	#N/A
RP11-675F6	3.85663e+07	0.222489	-0.0300949	1.20496	0.107072	0.146829	0.0850201	-0.00526155	0.559547	0.406232	1.09821	0.195852	-0.0316057	-0.15885	0.785571	-0.0739804	0.0249817	0.00235665	2.23597	-0.01426	0.778298	0.159066	0.198515	-0.0176166	-0.0173406	-0.0322081	0.00886198	2.79786	1.62579	0.491114	0.60818	0.091675	-0.14104	0.391391	0.457498	0.0719504	0.366634	0.289376	0.696977
RP11-675F6	3.85663e+07	0.11695	-0.215023	1.35445	0.116561	0.149844	0.168614	-0.0457809	0.623186	#N/A	1.33176	0.166334	-0.187027	-0.416244	0.78227	-0.0559503	-0.0133436	-0.280993	2.36176	-0.0303698	0.588934	0.11844	0.229317	0.0185333	-0.0821639	-0.272029	0.0437952	2.70958	1.61099	0.375466	0.567276	0.00326398	-0.284075	0.381046		0.126434	0.33854	0.633987
RP11-495O10	38696305	-0.00106847	0.0346749	1.00187	0.106054	-0.277676	-0.125932	-0.113691	0.192533	0.200409	0.759629	0.0417478	-0.118338	-0.227306	0.470013	-0.300222	0.0434226	-0.384604	1.85727	-0.0263342	0.336103	0.151238	0.120517	-0.226097	-0.00631844	0.016533	-0.0055597	1.99136	1.64145	0.154296	#N/A	-0.334153	-0.103657	0.126362		0.0489948	0.235411	0.407063
RP11-690P9	38708432	0.186829	-0.000129367	1.18834	0.119778	-0.0157737	0.0519005	-0.00571166	0.368167	0.413723	1.04772	0.212009	-0.29318	-0.302212	0.682957	-0.359761	0.144194	-0.377781	1.84697	-0.0913819	0.527198	0.114635	0.172446	-0.161524	0.074192	-0.169378	0.0849425	2.36061	1.72504	0.384709	0.674068	-0.423615	-0.167178	0.166219	0.317445	0.0478847	0.50246	0.60495	0.701728
RP11-723D22	38820344	-0.100878	-0.0723822	1.08183	0.0182963	0.00739527	0.0922205	-0.123518	0.153763	0.370655	0.871189	0.0166885	-0.275804	-0.228888	0.602246	-0.311986	-0.0708502	-0.484024	1.64979	-0.19651	0.389307	-0.00196537	0.0381452	-0.187379	0.144149	-0.341455	0.000554147	1.85291	1.49291	0.304671	0.326189	-0.518799	-0.00831932	-0.167972	0.328622	0.0396285	0.343708	0.178609	0.436236
RP11-723D22	38820344	0.109474	#N/A	#N/A	#N/A	0.00146155	#N/A	-0.00138973	#N/A	0.302585	0.894681	#N/A	-0.194779	#N/A	#N/A	#N/A	#N/A	-0.253502	#N/A	#N/A	#N/A	#N/A	#N/A	#N/A	#N/A	#N/A	#N/A	#N/A	1.57929	0.42527	#N/A	#N/A	-0.103863	#N/A		#N/A	#N/A	0.167729
CTD-2544N14	38971367	0.156637	0.0512687	1.26478	0.0836343	0.193028	0.0397102	0.101289	0.390891	0.623566	0.894106	0.171164	-0.122688	0.0660463	0.605348	-0.0969614	0.0821432	-0.227492	1.46068	-0.00179248	0.250128	0.184346	0.169685	0.00266882	0.175093	-0.054363	0.0639884	1.78716	1.78847	0.353261	0.497761	-0.459371	0.0904781	-0.0623608	0.298809	0.22906	0.421901	0.574981	0.479875
CTD-2544N14	38971367	-0.094175	-0.0615897	1.00948	-0.00172227	0.0124293	-0.0436718	-0.00804681	0.110258	0.273004	0.794704	#N/A	-0.261848	-0.197121	0.532605	-0.1637	-0.0750603	-0.366376	1.45042	-0.108919	0.0513092	-0.00424579	0.0706133	-0.34346	0.000720165	-0.382355	-0.00628151	1.59898	1.40772	0.385321	0.356436	#N/A	0.0051983	-0.199624		-0.0119117	0.156547	0.365322
RP11-479P21	3.91267e+07	-0.016264	0.0331751	0.888002	0.000120885	0.136085	0.0301679	-0.0990761	0.36241	0.406123	0.66134	-0.0561689	-0.0588815	-0.0888771	0.0803157	-0.0715741	-0.0616338	-0.284415	1.45914	-0.0993276	0.0469014	0.0329836	0.0339902	0.0448442	-0.105813	0.106365	0.0651239	1.52066	1.62349	0.304716	0.273773	-0.401422	0.094345	-0.223769	0.258644	0.03673	0.00294183	0.397387	0.0916666
RP11-742H5	3.91272e+07	0.0792701	-0.0281345	0.874872	0.0270693	0.15914	0.27784	0.0132518	0.242546	0.294979	0.54251	0.0537685	0.055472	#N/A	0.286412	-0.0306305	0.0683377	-0.0812529	1.26412	-0.0696118	-0.0434079	0.000432881	0.00982599	0.138655	0.0978319	0.0110454	0.0137472	1.48651	1.59115	0.199575	0.229647	-0.4421	0.233789	-0.108935		0.0448311	0.264213	0.505446
CTD-2172C13	39268066	#N/A	#N/A	#N/A	#N/A	#N/A	#N/A	#N/A	#N/A	#N/A	#N/A	#N/A	#N/A	#N/A	#N/A	#N/A	#N/A	0.259266	#N/A	#N/A	#N/A	#N/A	#N/A	#N/A	#N/A	#N/A	#N/A	#N/A	#N/A	#N/A	#N/A	#N/A	#N/A	#N/A	0.230428	#N/A	#N/A	#N/A	0.0915467
CTD-2172C13	39268066	-0.0442552	-0.0767428	1.13893	-0.0364826	0.379663	0.409666	0.0131725	0.2371	#N/A	1.05088	-0.0540205	-0.173565	0.338992	0.158856	-0.150973	0.0243077	-0.067464	2.03276	-0.111356	0.092191	-0.154726	-0.0245333	0.0557429	0.0436995	-0.175843	0.0121165	1.7854	1.69055	0.630429	0.164391	-0.60061	0.234333	-0.241858		0.0654814	0.0179906	0.447924
RP11-583G7	3.93085e+07	0.0407682	-0.139039	1.12021	0.00678171	0.0871471	0.314602	0.103424	0.671456	0.759261	0.824797	0.123132	-0.197155	0.551652	0.344365	0.091068	-0.166986	0.00946804	1.50831	-0.0371665	0.370972	-0.227862	0.0839782	0.388502	-0.0265312	-0.000760125	0.0261663	1.54582	1.59301	0.293672	0.337866	-0.397585	0.300683	-0.118446	0.0385317	-0.0190571	0.237343	0.748663	0.0816771
RP11-583G7	3.93085e+07	-0.0829802	-0.207018	1.40787	-0.0247604	0.399342	0.239638	-0.135275	0.667479	#N/A	#N/A	0.293563	-0.169826	0.458851	#N/A	#N/A	-0.164419	#N/A	1.58306	-0.13644	0.293253	-0.0170942	0.178279	#N/A	0.0860104	-0.180145	0.149911	1.69293	1.61646	0.403112	0.308412	-0.500559	0.233444	-0.108417		0.014881	0.338332	#N/A
RP11-33N21	3.94827e+07	0.354245	-0.0199779	0.350083	0.068321	0.060169	-0.356386	-0.18259	-0.0631268	0.093066	0.741706	0.447661	0.276492	0.0332814	0.11813	0.194656	-0.161638	0.0628253	0.20119	-0.0916305	0.283489	0.0426895	0.30975	0.462398	0.170791	0.230657	-0.0075285	0.293341	0.690188	-0.083662	0.0243367	0.027773	0.0696703	0.503008	0.200169	-0.00950723	-0.181188	0.333673	0.263161
RP11-33N21	3.94827e+07	0.154664	-0.00233663	0.0971993	-0.000201051	0.162637	-0.243413	-0.239331	-0.480612	0.0916038	0.667888	0.332118	0.307336	0.072507	-0.00584069	0.156245	-0.220744	-0.0414176	0.175461	-0.344093	0.0528107	0.414467	0.235537	0.411639	0.195628	0.193796	-0.013623	0.197336	0.395672	-0.349878	-0.141156	-0.143659	-0.00866455	0.352721		-0.0227832	-0.206615	#N/A
RP11-769N8	3.96292e+07	0.0350724	-0.0825755	0.930501	-0.0855053	0.0793566	0.12835	0.074123	0.101866	0.379177	0.663295	-0.167534	-0.185553	0.325545	0.174959	-0.142471	-0.0266864	-0.183983	1.55395	-0.0935908	0.105033	0.0154694	-0.0910211	0.0479485	0.0164905	-0.298293	-0.0344537	1.23578	1.59133	0.158437	0.283815	-0.414881	0.274689	-0.145745	0.20524	0.0843703	0.0753093	0.550912	0.0452263
RP11-143C18	3.97208e+07	-0.0261455	0.0523901	0.955343	-0.0272277	0.228036	0.144652	0.282929	0.226757	0.596578	0.709495	-0.108784	0.0441856	0.578218	0.290752	-0.0397026	-0.0286079	0.398248	1.58171	0.0154692	0.113551	0.398076	0.0907094	0.0853899	0.0439	0.0268923	-0.0321113	0.72455	1.38156	0.367929	0.256212	-0.36415	0.183564	-0.214524	-0.000106995	0.0826744	0.144954	0.453877	-0.0287688
RP11-143C18	3.97208e+07	0.0624226	0.0829541	1.06156	-0.0877842	0.283795	0.11151	0.169461	0.456096	#N/A	1.02359	-0.0467048	0.174922	0.584966	0.430631	0.288262	-0.0177361	0.166768	1.75367	-0.0722502	0.246384	-0.0874459	0.0466084	0.125154	-0.0121114	0.197429	0.0081642	1.18864	1.62861	0.508034	0.328169	-0.513589	0.331921	-0.263025		-0.0314328	0.130838	0.431873
RP11-44K6	39911101	0.444147	0.0261805	0.786993	-0.0231945	0.0374425	-0.0546737	-0.0860365	0.485621	0.262278	0.586337	-0.0215959	0.193031	0.300517	-0.133598	0.0897602	-0.0980084	0.0895827	1.56574	-0.0348597	0.150692	-0.0424027	0.194881	0.309192	-0.0916151	0.208055	-0.173778	1.45213	1.0657	0.206397	0.0541726	-0.215505	0.173707	0.069681	0.135216	0.00319177	-0.111505	0.590418	0.166891
RP11-44K6	39911101	0.0387614	0.0841323	0.753375	0.0422875	0.121866	0.0690166	0.0149229	0.0752604	0.301286	0.533809	0.06543	0.213413	0.377613	0.0631981	0.0244142	0.0204265	0.311787	1.53562	0.104196	0.153133	0.0621023	0.0953821	0.0372038	-0.0655489	0.15897	0.0104603	1.26111	1.21402	0.273853	0.212437	-0.195136	0.141235	-0.0114276		0.00834497	0.124503	0.246675
RP11-719N14	40068426	-0.00450319	-0.0396595	1.10514	0.0132588	-0.0144007	0.0751082	-0.0871991	0.278931	0.424019	1.02587	-0.0944661	0.455875	0.575365	0.130265	-0.185472	0.0676087	-0.357251	2.29789	-0.0287935	0.0422757	0.0126184	0.049975	-0.30052	0.180518	-0.101738	0.0104305	1.90373	1.71702	0.39284	0.39045	-0.470734	0.146605	-0.138688	0.0541824	0.078511	0.230528	0.550838	0.0176642
RP11-719N14	40068426	0.0182736	-0.148783	1.0764	-0.00824932	-0.00778804	0.203744	-0.124188	0.15577	0.360627	1.24156	-0.0226896	0.440126	0.529228	0.0645674	-0.377163	0.120071	-0.44635	2.44593	-0.0408194	0.0880594	-0.0345905	-0.018004	-0.206343	0.0638704	-0.118042	0.149241	1.86548	1.78889	0.186047	0.429247	-0.707462	-0.123983	-0.0862585		0.0974031	0.273162	-1.08814
RP11-104D16	4.02497e+07	-0.117271	0.0224247	0.84264	-0.0296661	0.200482	0.0323742	-0.0969261	0.0700559	0.31185	0.748465	-0.245979	0.255041	0.484164	-0.0683981	-0.369008	0.0878084	-0.270623	#N/A	-0.0736564	-0.0792909	-0.0234016	0.0892635	-0.198006	-0.00320078	-0.0751242	0.0785711	1.7046	1.59423	0.344168	0.325812	-0.405577	0.124532	0.0283807	0.305876	0.0175153	0.0545064	#N/A	0.331827
RP11-104D16	4.02497e+07	-0.0204403	-0.0160883	1.22867	-0.0349946	0.212934	0.115933	-0.0274674	0.285898	0.648033	1.12806	0.0785995	0.606551	0.916729	0.343867	0.104483	0.0769791	0.00646767	2.43118	-0.119846	0.374615	0.086002	0.0976859	-0.0783475	0.0525189	-0.0455556	0.0436824	2.29065	1.80225	0.546555	0.339855	-0.553842	0.220528	0.182228		0.143408	0.172217	0.675229
RP11-812C6	40388507	-0.0192404	-0.0910138	1.17386	0.0160322	0.0795497	0.0904401	-0.00595187	0.436629	0.483057	1.0411	-0.0801168	0.45074	0.573986	0.144985	-0.18666	-0.0359458	-0.463739	2.27901	-0.0558796	0.177671	-0.0149516	0.0565899	-0.273287	0.147228	-0.117755	-0.00891734	2.25387	1.91438	0.448012	0.503368	-0.124784	0.146663	0.381278	0.320166	0.106225	0.215567	0.646157	0.411672
RP11-812C6	40388507	#N/A	-0.0945993	1.03039	0.00853561	-0.0225604	0.0200385	-0.00669674	0.221518	#N/A	1.05156	0.0161399	0.45553	0.707879	0.0324688	-0.364482	0.0932681	-0.415757	2.45888	-0.0652857	0.0152356	-0.0284504	0.0416199	-0.303189	0.0663376	-0.206698	0.000590031	2.23588	1.88102	0.347961	0.506801	-0.126846	0.0151922	0.373104		0.143728	0.239509	0.478435
RP11-108H10	40481152	0.0516456	-0.0120541	1.33551	0.0270092	0.0982807	0.0552165	0.0446605	0.354613	0.496838	0.92667	0.0587732	0.425853	0.685231	0.0937008	-0.182111	0.234778	-0.435204	2.33368	-0.00101138	0.186018	0.0458002	0.14932	-0.0833722	0.12784	-0.108334	0.0308506	2.25973	1.91221	0.413551	0.538976	0.943564	0.105221	0.38985	0.289262	0.201951	0.33003	0.546654	0.427964
RP11-51K12	4.05752e+07	-0.0247932	-0.0534914	1.12312	-0.0438706	0.0587518	0.0862157	0.0196172	0.28863	0.399894	0.558505	#N/A	0.371318	0.583672	0.128713	-0.213547	0.0878315	-0.264738	2.12909	-0.0487786	0.106434	-0.0400227	0.285661	-0.129819	0.208544	-0.0708567	-0.0220143	1.95856	1.693	0.447744	0.316142	1.12881	0.129262	0.271717	0.104175	0.084837	0.123373	0.397913	-0.0336758
RP11-51K12	4.05752e+07	0.0410639	-0.072785	1.16205	-0.0844625	-0.0663891	0.0431666	-0.0591423	0.443509	0.307943	0.688091	-0.279724	0.361008	0.454492	0.0640322	-0.433528	0.064001	-0.490554	2.26718	-0.075439	0.284028	-0.0567533	0.106417	-0.071735	0.031678	-0.163884	0.065331	1.75694	1.85908	0.516603	0.369906	0.787612	0.0827561	0.0273818		0.10113	0.0540688	0.36737
RP11-749P1	40721295	0.0249159	0.00159122	1.1441	0.000919725	-0.00446281	0.0659619	0.0857004	0.580534	0.446911	0.763923	-0.0842767	0.500335	0.647934	0.110122	-0.245258	0.12714	-0.30397	1.40562	0.0176452	0.402101	0.0225115	0.117113	-0.0550222	0.119639	-0.0793268	-0.0632144	1.42472	1.6493	0.576259	0.531672	1.08147	0.145879	0.420365	0.286808	0.0683295	0.17309	0.636443	0.0136667
RP11-749P1	40721295	0.118893	-0.0552434	1.20894	-0.0833442	0.0381041	0.0673341	0.103924	0.565226	0.48784	0.639729	-0.00292612	0.549278	0.575838	-0.107671	-0.494069	0.175905	-0.406224	1.60239	-0.0483424	0.361447	-0.0329158	0.24177	-0.257283	0.0513098	-0.142394	0.0269642	1.5536	1.83651	0.461327	0.551595	1.18962	-0.0316276	0.454091		0.0859137	0.239566	0.588473
RP11-465K16	40875710	0.0521677	-0.0676154	1.2382	-0.001741	-0.0204544	-0.104344	0.0172496	0.354786	0.404174	0.86101	0.00978074	0.582099	0.570599	0.16185	-0.45785	0.128164	-0.370243	-0.15231	-0.121273	0.505472	0.0144867	0.126345	-0.189044	-0.0403179	-0.171423	0.0550543	1.08567	1.55216	0.548483	0.587164	1.18073	0.117071	0.44792	0.287617	0.0143142	0.345327	0.578245	0.478503
RP11-465K16	40875710	-0.183246	-0.0495233	1.20371	0.0594943	-0.073021	0.0472474	0.00594254	0.182499	0.34286	0.891921	-0.108742	0.516809	0.547991	0.00859637	-0.472848	0.0671655	-0.655113	0.00583584	-0.0316298	0.208494	0.005501	0.0577286	-0.439259	-0.0323525	-0.43008	0.00241934	0.740422	1.39469	0.445101	0.750952	1.15764	-0.00274774	0.416983		0.0850308	0.385296	0.349072
RP11-681J6	41039443	#N/A	#N/A	#N/A	#N/A	#N/A	#N/A	#N/A	#N/A	#N/A	#N/A	#N/A	#N/A	#N/A	#N/A	#N/A	#N/A	-0.136385	#N/A	#N/A	#N/A	#N/A	#N/A	#N/A	#N/A	#N/A	#N/A	#N/A	#N/A	#N/A	#N/A	#N/A	#N/A	#N/A	0.360862	#N/A	#N/A	#N/A	0.509822
RP11-681J6	41039443	-0.0285738	-0.135899	1.1419	0.0885908	-0.0892495	-0.127901	-0.158993	0.112722	0.265509	0.705696	-0.0519991	0.256017	0.293264	0.0619409	-0.518614	0.0798098	-0.603163	-0.182767	-0.057991	0.172829	0.0506729	0.0772953	-0.408439	-0.0501406	-0.335413	0.0340506	0.615043	1.36853	0.215994	0.481416	1.07364	-0.145337	0.491322		0.0290194	0.278974	0.492777
CTD-2035O24	4.11748e+07	0.0429556	-0.114387	1.21431	0.128777	#N/A	0.202926	0.0856665	0.28039	#N/A	#N/A	-0.0122928	0.599729	#N/A	0.224826	-0.322726	0.1928	-0.443044	0.0306383	-0.00652645	0.0836505	0.066994	0.18102	-0.0954052	0.119481	-0.23715	0.0761412	0.759027	1.41949	0.391609	0.545566	1.18953	-0.0375628	0.63209	0.322484	0.154281	0.41429	0.749426	0.525316
CTD-2035O24	4.11748e+07	0.142465	0.137649	1.41486	0.086417	0.261366	0.109757	0.0730916	0.718693	0.359729	0.871119	0.167143	0.542002	0.65746	0.299949	-0.0910684	0.2063	-0.0366287	0.0337229	0.0914766	0.491062	0.077546	0.325824	0.181036	0.121807	-0.112539	0.0898542	1.00752	1.41307	0.556905	0.524206	1.21207	0.160535	0.592153		0.265648	0.381815	0.693236
RP11-11B23	41266773	#N/A	#N/A	#N/A	#N/A	0.0605451	#N/A	#N/A	0.343493	0.360348	#N/A	#N/A	#N/A	#N/A	#N/A	#N/A	#N/A	#N/A	#N/A	#N/A	#N/A	#N/A	#N/A	#N/A	#N/A	#N/A	#N/A	#N/A	#N/A	#N/A	#N/A	#N/A	#N/A	#N/A	0.10626	#N/A	#N/A	#N/A	0.297243
RP11-15H15	4.13467e+07	#N/A	#N/A	#N/A	0.0898875	0.0866824	0.0592143	#N/A	0.392544	0.562831	0.857626	#N/A	0.323686	#N/A	#N/A	#N/A	#N/A	-0.243127	#N/A	0.0321727	#N/A	#N/A	#N/A	#N/A	#N/A	-0.188299	#N/A	#N/A	#N/A	#N/A	0.381981	#N/A	#N/A	0.377952	0.0634276	#N/A	#N/A	#N/A	0.348219
RP11-15H15	4.13467e+07	-0.0399492	-0.0290563	1.14054	0.0647832	0.197262	-0.0667644	#N/A	0.56875	#N/A	0.494709	0.369864	0.645423	#N/A	-0.0123197	-0.606838	0.0731516	-0.316539	-0.054037	0.0551444	0.42442	0.0046804	0.132346	-0.516209	-0.05611	-0.378793	0.152761	1.84988	1.42364	0.524121	0.421441	1.02977	-0.080533	0.604927		0.123274	#N/A	-0.681777
RP11-669E17	4.14098e+07	0.0293023	0.114115	1.36088	0.106474	0.268385	0.0449422	0.044093	0.55621	0.66058	0.719366	0.138441	0.561991	0.694031	0.32808	-0.0933658	0.0825513	-0.115409	-0.240219	0.000664226	0.412766	0.10302	0.220022	-0.140885	0.197607	-0.0605808	0.104977	1.93279	1.23115	0.453088	0.411299	1.06247	0.171192	0.467953	#N/A	0.136064	0.316925	0.660507	#N/A
RP11-360L9	41515495	-0.0807978	-0.0186049	1.04423	0.0194669	-0.0369558	-0.161391	-0.114998	0.105381	0.338826	0.555021	0.0110384	0.409637	0.460547	-0.00929919	-0.313743	-0.0125814	-0.391815	0.480303	-0.0281439	0.0454813	0.117427	0.0470076	-0.240669	-0.00740079	-0.053642	-0.0205123	1.6832	1.14331	0.242534	0.229476	0.78231	0.023063	0.184491		0.131583	0.142504	0.54038
RP11-802B19	4.15542e+07	0.4278	0.11856	1.41962	0.0640298	0.339915	0.00777399	-0.082356	0.274714	0.423109	0.44354	0.45057	0.325875	0.293058	0.185184	0.0236087	0.00590274	0.0439626	-0.0383591	0.209927	0.578143	0.308995	0.500051	0.191307	#N/A	0.0305548	-0.00158077	1.99535	1.63226	0.592388	0.191994	#N/A	#N/A	0.371315	0.239497	-0.0310211	0.124971	1.06145	0.508737
RP11-142G13	4.17161e+07	0.706495	-0.0702057	1.42498	0.0884378	-0.0360489	-0.734377	0.00583605	-0.46818	-0.114167	0.286151	0.0696531	0.567354	0.0587044	0.297581	0.557186	0.056087	0.2043	0.857104	-0.353461	-0.107753	0.11789	0.146491	0.30691	-0.157118	0.242882	0.0203671	0.73705	0.411846	-0.180201	-0.190243	0.270565	-0.385988	0.432949	0.434604	0.0918722	-0.0531095	#N/A	0.577332
RP11-642I24	41885572	0.0745172	0.0193969	1.26284	0.077288	0.17265	-0.0715053	0.0587525	0.336571	0.62238	0.808522	0.222269	0.663814	0.772109	0.290584	-0.173949	0.138745	-0.15864	2.26845	-0.00199303	0.554063	#N/A	0.176532	-0.0714322	-0.0431244	-0.0273366	0.120174	1.0386	1.1685	0.560868	0.217776	1.08485	0.147348	0.510762	0.364645	0.103871	0.468639	0.492414	0.727114
RP11-589C21	42074119	-0.719282	-0.161425	-0.640615	-0.151936	-0.378494	0.0959725	0.0627189	-0.651967	-0.286864	-0.551991	0.0545543	-0.272876	-0.334544	0.210166	-0.385119	0.123167	-0.356359	-0.551037	-0.00520119	-0.830398	-0.0383463	-0.675037	-0.369375	0.335947	-0.240902	0.0646861	-0.664593	-1.15552	-0.192225	-0.0952748	-0.0170772	-0.308451	-0.0390961	-0.24227	0.0157618	0.0811259	-0.721583	-0.275446
RP11-628L14	4.22353e+07	-0.127508	0.0366955	-0.20153	-0.0420768	-0.0924104	-0.117217	-0.0465898	-0.291548	0.0241457	-0.00889113	-0.629086	0.00190879	0.0571036	-0.304345	0.028856	-0.120035	0.0394608	-0.0656477	0.00973221	-0.708745	-0.115224	-0.301095	-0.156442	0.122941	0.0969806	0.0714032	-0.327176	-0.573121	0.0562239	0.399609	0.0324086	0.0997927	-0.055135	0.0852057	0.116045	-0.103344	-0.37226	-0.273575
RP11-762D20	4.23318e+07	0.128257	0.0419825	1.18354	0.135732	0.161333	0.00600023	0.00501838	0.0768207	0.381253	0.790496	0.174895	0.480893	0.43497	0.210421	-0.313755	0.0329994	-0.382276	-0.346115	0.0369341	0.333856	0.13671	0.140043	-0.310048	-0.0424165	-0.173396	-0.0444302	0.361522	1.18183	0.614264	0.246208	0.963637	0.0843706	0.600711	0.39322	0.0971004	0.316471	0.310702	0.601053
RP11-749C7	4.24793e+07	0.068921	0.00968595	0.558451	0.042012	-0.00512865	-0.0698127	-0.0341886	0.387403	0.19396	0.484007	0.0666923	0.413839	0.440954	0.0036401	0.0397407	-0.00140953	-0.0632683	-0.234067	0.0567039	0.119617	-0.0484137	0.0688034	-0.162123	-0.0729933	-0.000731403	-0.0796051	0.145271	0.731237	0.298938	0.199028	0.754487	0.155286	0.333729	0.191675	0.0716486	0.174427	0.440319	0.357904
RP11-503E24	4.2581e+07	-0.0188225	0.10012	0.474126	0.0454874	0.155062	0.0686432	-0.0407088	0.400388	0.238634	0.351586	0.233746	0.445264	0.651367	0.0635968	0.0024066	0.0428496	0.117196	-0.183436	0.0746096	0.264512	0.189705	0.0811643	-0.0476988	-0.0493645	0.085741	0.0103324	0.186166	0.621194	0.435242	0.191891	0.625515	0.0967047	0.430106	0.234381	0.0755036	0.187031	0.637684	0.104616
RP11-117K13	42609082	0.15247	0.100878	0.564943	0.107794	0.15765	0.0279825	0.0132121	0.365143	0.211879	0.518282	0.200953	0.382342	0.650535	0.192743	0.0339585	-0.0174379	0.0628879	-0.12776	0.14127	0.423674	0.170486	0.145072	0.132976	-0.0657631	0.141018	0.0327335	0.156913	0.629948	0.441779	0.226849	0.595301	0.161403	0.494506	0.422066	0.0165201	0.182065	0.26204	0.398651
RP11-290A5	4.26946e+07	0.333343	0.10208	0.855968	0.0828458	0.180309	0.0734744	0.294188	0.704475	0.422237	0.595062	0.202439	0.571734	0.573895	0.224986	0.136659	0.0984386	0.129987	-0.0625593	0.106944	0.484555	0.0361829	0.333854	0.128885	-0.0845761	0.348357	0.0872729	0.603819	0.926321	0.526837	0.199001	0.513175	0.177493	0.421886	0.521651	0.0771006	0.337022	0.599173	0.693077
RP11-147P10	42798261	#N/A	#N/A	#N/A	#N/A	0.371905	#N/A	#N/A	0.06629	0.351911	#N/A	#N/A	0.418212	0.263987	0.102851	#N/A	#N/A	0.312211	#N/A	#N/A	#N/A	0.267919	0.215209	#N/A	#N/A	0.349977	#N/A	#N/A	#N/A	#N/A	#N/A	0.0580593	#N/A	#N/A	0.385726	#N/A	#N/A	0.250756	0.466334
RP11-62A21	#N/A	#N/A	#N/A	#N/A	#N/A	#N/A	#N/A	#N/A	#N/A	#N/A	#N/A	#N/A	#N/A	#N/A	#N/A	#N/A	#N/A	0.10023	#N/A	#N/A	#N/A	#N/A	#N/A	#N/A	#N/A	#N/A	#N/A	#N/A	#N/A	#N/A	#N/A	#N/A	#N/A	#N/A	#N/A	#N/A	#N/A	#N/A	0.430458
RP11-651O22	4.3103e+07	0.0564586	0.0437267	0.817185	0.0949243	0.0879476	-0.0422584	0.0365587	0.227013	0.341887	0.466111	0.182538	0.428155	0.644563	0.0754797	-0.13564	0.195691	-0.269535	-0.453105	0.041958	0.179011	0.0928557	0.0937336	-0.0374773	0.00106171	0.0348486	0.0270009	0.262228	0.957333	0.294252	#N/A	0.231639	0.0472929	0.451293	0.225701	0.155808	0.416589	0.617595	0.436991
RP11-726G23	43261893	0.174591	0.0145549	0.703303	-0.00582373	-0.0693483	#N/A	0.0521774	0.401016	0.252272	0.410369	-0.0422048	0.310735	0.606749	0.294065	-0.00529228	0.0382954	0.0913573	-0.195218	-0.00913143	0.13144	-0.084971	0.150624	-0.0120498	-0.063432	0.00535957	-0.0707918	0.0407049	0.614251	0.349952	0.0178929	0.097553	0.180706	0.214642	-0.0655362	-0.0389519	0.0370394	0.670076	-0.130159
RP11-567K4	4.33487e+07	0.14157	0.487441	0.266453	-0.0892161	0.53611	0.0127117	-0.00807448	0.501674	0.529892	0.727758	-0.157277	0.241168	0.437303	0.299619	0.24419	-0.203562	0.736801	0.343789	0.272741	0.464272	-0.0801291	0.291675	0.293556	-0.146286	1.60354	-0.0988985	0.257041	-0.156899	0.239379	0.394448	0.282001	0.0759924	0.0329863	0.146997	-0.366781	0.168729	0.414284	0.118646
CTD-2115H11	43377263	0.3119	0.00630467	0.52004	-0.121156	0.0766653	-0.216732	-0.0314303	0.0523618	0.143407	0.193296	0.0492352	0.251767	0.512349	0.0710454	0.320371	-0.058305	0.0674254	-0.197127	-0.0268073	0.0577864	-0.057948	0.0306289	0.0323349	-0.103292	0.23997	-0.0555662	0.0343135	0.24333	0.0398913	0.0965902	0.0353095	0.140761	0.013788	0.765398	-0.0555615	-0.176016	0.426691	-0.0213179
RP11-667J24	43509941	#N/A	#N/A	#N/A	#N/A	#N/A	#N/A	#N/A	#N/A	#N/A	#N/A	#N/A	#N/A	#N/A	#N/A	#N/A	#N/A	-0.322207	#N/A	#N/A	#N/A	#N/A	#N/A	#N/A	#N/A	#N/A	#N/A	#N/A	#N/A	#N/A	#N/A	#N/A	#N/A	#N/A	0.316766	#N/A	#N/A	#N/A	0.414174
RP11-669B6	4.36635e+07	-0.376575	0.0704615	0.517607	-0.206276	0.422475	0.309091	0.0064387	0.0553738	0.329209	0.382549	-0.241562	0.465979	0.785997	0.239951	0.620677	-0.202814	0.157222	-0.105327	-0.000967394	-0.271983	-0.186603	-0.101244	0.325578	0.104663	-0.176866	-0.042627	-0.0498964	0.263621	0.228192	-0.0764682	0.224894	0.332348	0.00727043	0.188022	0.109896	-0.341274	0.811007	0.285359
RP11-527M20	4.38386e+07	-0.020899	0.0894118	0.752213	-0.0120703	0.173372	0.41566	0.149896	0.313077	0.458823	0.486533	0.0256235	0.443961	0.602183	0.444493	0.483374	-0.0435635	0.410796	0.307608	-0.0252837	0.231388	-0.0949345	0.0611337	0.304435	0.178578	0.0786711	0.0485881	0.370904	0.483253	0.442207	0.0901789	0.199048	0.415698	0.306938	0.262728	0.0455516	-0.0429739	0.293068	0.178668
RP11-350F16	47899391	0.123758	0.132491	0.339918	-0.115444	0.556168	-0.2188	-0.0288435	0.260706	0.196021	0.681764	-0.0549566	0.392244	-0.0363059	0.00635965	0.267244	-0.373857	0.437425	-0.303389	0.262411	0.134951	-0.072585	0.0125654	0.401266	-0.0766963	0.473413	-0.0826817	0.0987236	-0.152231	0.339588	0.0422171	0.10102	-0.0279848	0.271793		0.0297381	0.123219	0.209076
RP11-137L15	4.87658e+07	0.25435	0.182941	0.145566	-0.0256895	0.352958	-0.0115297	-0.169849	0.418783	0.275239	0.537723	0.272124	0.35014	0.0116469	-0.146833	0.220844	-0.270118	0.501398	0.0928911	0.215447	0.142341	0.171804	0.11636	0.483996	-0.123475	0.629965	-0.0750185	0.317079	-0.445622	0.356389	0.0824512	0.0277335	-0.0127052	0.349521		-0.0188577	0.0821526	0.393594
RP11-567J20	4.96855e+07	-0.045156	0.010314	-0.528164	-0.00189895	0.539545	-0.0511493	-0.0705262	0.00614196	0.56456	0.624766	0.06572	0.421631	0.0909178	0.18834	0.470777	-0.353535	0.919389	-0.402138	0.32673	0.209257	0.00495467	0.0654737	0.290202	-0.0375851	0.61736	-0.0462997	-0.550836	-0.380901	0.390536	0.270809	0.231427	0.262747	0.210959	0.327057	0.0561189	0.237221	0.270001	0.114583
RP11-401N18	50984641	-0.186327	-0.218194	-0.454973	-0.113015	0.117232	-0.0588725	-0.0795063	-0.313113	0.212844	0.345593	-0.195529	0.159036	-0.216177	0.083771	-0.0225274	-0.18998	#N/A	-0.068192	-0.0835254	-0.0171376	-0.114052	-0.219669	-0.0900074	0.0432315	-0.126923	-0.0816768	-0.628832	-0.445224	-0.0168833	-0.0979797	-0.0446473	-0.0924993	0.00899765		-0.0891861	0.111209	0.0851606
RP11-11C20	52848657	0.0084113	-0.0949499	-0.173361	0.0187027	0.621005	0.136499	0.0638132	0.243243	0.733127	1.04486	-0.0596678	0.428826	#N/A	0.257554	0.429281	-0.28796	0.779105	0.55633	0.266535	0.260484	-0.0280546	0.0358486	0.375183	-0.0519339	0.385651	0.0720351	-0.349878	-0.337895	0.533186	0.0514696	0.174735	0.207618	0.302703		0.0616979	0.160937	0.776033
RP11-197I11	5.31655e+07	0.134415	0.151494	-0.0942776	-0.0394834	0.449219	-0.0125405	0.208945	0.226146	0.559578	0.746836	0.0941517	0.327302	0.22359	-0.0879702	0.435158	-0.276752	0.569862	0.222085	0.221539	0.131173	-0.00525098	0.0336986	0.400674	-0.111391	0.114208	0.032301	-0.380931	-0.383617	0.241352	0.0135677	0.0668759	0.208707	0.313189		-0.0393028	0.251886	0.276814
RP11-53M11	5.55861e+07	0.184381	0.277326	0.389963	-0.0597005	0.664736	-0.0447794	0.0591038	0.280157	0.480901	0.857494	0.190823	0.581164	0.344756	0.0146488	0.408853	-0.308781	0.625515	0.331403	0.184282	0.119656	0.255509	0.159609	0.205768	-0.0834144	1.05566	-0.112494	0.22192	-0.133254	0.46665	0.0858722	0.12633	0.564752	-0.00194761		-0.120278	0.113664	0.396506
RP11-140I16	57282575	0.0646545	0.110173	-0.0648298	-0.0624046	0.0658584	-0.260813	-0.26378	0.0265219	-0.0463683	0.36063	0.0566809	0.169874	#N/A	-0.148532	0.353212	-0.364249	0.338772	-0.0116368	-0.0144609	0.0178028	#N/A	#N/A	0.0182254	-0.391967	0.18362	-0.133025	0.046633	-0.336253	0.17978	-0.0424966	-0.119597	-0.232359	0.00649289		-0.100921	-0.0443668	0.200602
RP11-114M5	59536216	-0.00447042	0.405996	0.514948	0.0889814	0.54781	0.0407519	0.0528159	0.256861	0.662943	0.675582	0.0781258	0.319468	0.448957	0.00978223	0.482558	-0.196084	0.718424	0.314337	0.325634	0.0960635	0.100338	0.139435	0.364425	0.130384	0.599696	0.0211541	0.212199	-0.415229	0.311273	0.121064	0.158845	0.117717	-0.071792	-0.123509	0.169219	0.30303	0.488225	0.582432
RP11-414L17	61763697	-0.0417228	0.296622	0.415467	-0.00954612	0.798702	-0.0386511	-0.12823	0.337025	0.726144	1.05527	0.0257423	0.708416	0.298458	0.298735	0.575326	0.28801	1.08319	0.281899	0.33164	0.185317	-0.0117583	0.00744604	0.457014	0.0440493	0.463992	0.00462929	0.38982	-0.534242	0.433711	0.0573803	0.235812	0.332872	-0.173142		0.68654	0.375979	0.580338
RP11-227F6	6.2492e+07	#N/A	#N/A	#N/A	#N/A	#N/A	#N/A	#N/A	0.327212	0.599758	#N/A	#N/A	0.588303	#N/A	#N/A	#N/A	#N/A	#N/A	#N/A	#N/A	#N/A	#N/A	#N/A	#N/A	#N/A	#N/A	#N/A	#N/A	#N/A	#N/A	#N/A	#N/A	#N/A	#N/A	0.79004	#N/A	#N/A	0.293891	0.368025
RP11-45K10	6.45586e+07	-0.16128	#N/A	0.124328	#N/A	0.267008	-0.317734	0.0103833	0.0891161	0.266578	0.652081	#N/A	0.318504	0.187675	#N/A	0.42007	-0.480138	#N/A	0.103781	0.177529	0.0653282	#N/A	#N/A	-0.0097402	#N/A	#N/A	#N/A	#N/A	-0.621166	0.250269	-0.00198334	#N/A	#N/A	-0.135485		0.140121	#N/A	0.19617
RP11-313D2	6.54526e+07	-0.0570288	0.356613	0.478158	-0.0490782	0.724734	0.121676	-0.0353965	0.357491	0.506701	0.945308	-0.161023	0.415328	0.262963	0.162872	0.446948	0.0961036	0.749103	0.373395	0.288215	0.100421	-0.0896904	0.406527	0.314602	0.0868377	0.450699	-0.00359736	0.103767	-0.525782	0.322087	0.179033	0.241404	0.104236	-0.167971	0.221467	0.493776	0.237277	#N/A	0.219562
RP11-366K18	67261537	0.0432736	0.408334	0.473804	0.0798201	0.831837	-0.0681712	-0.0389259	0.558968	0.755291	1.00294	0.0485987	0.597615	0.347871	0.462489	0.581127	0.0903181	1.02249	0.564142	0.348649	0.169343	0.0197146	0.648703	0.407713	0.0509513	0.440158	0.066154	0.239393	-0.466248	0.497972	0.156391	0.304245	-0.0847594	-0.0755633		-0.392744	0.321627	0.437763
RP11-446H10	68286470	0.173194	0.319875	0.236122	-0.193502	0.253644	-0.149788	-0.0321899	0.311317	0.197679	0.425286	0.0574959	0.351729	0.112007	-0.0272612	0.302526	-0.0327603	0.299156	0.102822	0.215216	0.102874	0.065288	0.315959	0.164426	-0.0405194	0.447201	-0.0286749	0.109417	0.045558	0.176185	0.12842	0.188269	0.348825	0.152463		-0.191481	0.0160528	0.292059
RP11-21C17	7.03013e+07	0.536132	0.16178	0.299276	-0.144493	0.294646	-0.22807	-0.0691573	0.404006	0.258166	0.408955	-0.263422	0.162635	0.18809	#N/A	0.42353	-0.0215846	0.334299	0.0898643	0.0678116	0.231659	-0.127675	0.143425	0.410667	-0.132654	0.312946	-0.0559051	-0.0204785	-0.15301	0.202397	-0.110459	0.0706912	0.0917564	0.165005		-0.256722	-0.156488	0.309541
RP11-2B15	72683922	0.129775	0.230952	0.236787	-0.110289	0.324546	-0.246284	-0.11943	0.490824	0.218924	0.486	0.274905	0.489498	0.360028	0.173537	0.297102	-0.208726	0.741342	0.646369	0.337799	0.408498	0.300149	0.387557	0.22045	-0.29985	1.27803	-0.0838029	0.798817	0.541052	0.439789	0.0360316	-0.00768492	0.511902	0.0596049		-0.202461	0.00520703	0.209856
RP11-351E7	73588176	0.20162	0.234199	0.330623	-0.142435	0.181638	-0.219452	-0.0264074	0.210745	0.394401	0.577215	-0.133761	0.325794	0.359722	0.0876591	0.289832	-0.21065	0.421818	0.178809	0.13438	0.00917426	-0.090442	0.164045	0.263404	-0.300847	1.42348	-0.0358322	-0.148884	-0.0729479	0.290874	-0.0261006	0.0365844	0.465713	-0.172414		-0.24336	0.00925996	0.0883583
RP11-29I1	7.47715e+07	0.286615	0.25248	#N/A	0.0491742	0.540252	0.0530594	0.0529215	0.279198	0.519615	0.852188	0.106349	0.416858	0.564913	0.39551	0.513005	0.0158899	0.62809	0.498535	0.290481	0.439577	0.188543	#N/A	0.499984	#N/A	1.77168	#N/A	#N/A	#N/A	0.493557	0.143259	#N/A	#N/A	-0.12291	0.0601946	#N/A	#N/A	1.13686	0.284522
RP11-3N13	75938180	0.162397	0.221885	0.269454	-0.0554898	0.282945	-0.23378	0.109797	0.33134	0.160483	0.496113	0.181727	0.404123	0.390951	-0.0931108	0.302694	-0.198991	0.475828	0.183392	0.0629582	#N/A	0.1155	0.262573	0.320448	-0.186114	1.24877	-0.0647833	0.159973	0.000922497	0.284894	-0.0248244	0.0185597	0.329244	0.093849		-0.152394	0.10389	-1.01471
RP11-202L1	77314120	-0.0542314	0.110989	0.312588	0.22086	0.0728729	0.291954	0.0166101	0.159241	#N/A	0.406699	-0.0917327	0.167962	0.274949	0.278455	0.0355568	0.0355095	#N/A	0.0437832	0.163898	0.0606755	-0.105537	0.109896	0.0110246	-0.176934	1.58001	-0.0435991	0.118479	-0.19101	0.0499476	-0.0189048	0.276362	0.243347	-0.239321		-0.13328	-0.030832	0.238364
RP11-12L20	7.89889e+07	0.0746316	0.262129	-0.0248519	-0.135819	0.257883	-0.122578	-0.0873163	0.1631	0.126067	0.24274	0.0303851	0.237172	0.198582	0.159144	0.233809	-0.254139	0.396115	0.587944	0.0697136	0.183746	0.136878	0.282806	0.17605	-0.30143	0.933292	-0.0590647	0.511049	0.536308	0.0838302	-0.0653381	-0.0449023	0.150941	0.155532		-0.294301	-0.0918482	0.248506
RP11-27N21	80810036	#N/A	#N/A	#N/A	#N/A	0.569801	#N/A	#N/A	0.283314	0.46416	#N/A	#N/A	#N/A	#N/A	#N/A	#N/A	#N/A	#N/A	#N/A	#N/A	#N/A	#N/A	#N/A	#N/A	#N/A	#N/A	#N/A	#N/A	#N/A	#N/A	#N/A	#N/A	#N/A	#N/A		#N/A	#N/A	#N/A
RP11-48B3	8.15711e+07	0.134557	0.283009	0.074269	-0.0681854	0.125398	-0.210985	-0.00145126	-0.0121321	0.0833437	0.412424	0.0814597	0.302895	0.126879	0.0708096	0.236712	-0.235524	0.399084	-0.0230396	0.0659091	0.385727	0.00960252	#N/A	0.219564	-0.268443	1.84545	-0.0463713	0.0445921	0.218064	0.141069	0.0429739	-0.00896724	0.0572305	0.0897498		-0.202185	0.133325	-0.0493448
RP11-34M16	8.26956e+07	0.0785779	0.350885	0.423775	0.0573477	0.435302	-0.213991	1.68477	0.0556107	0.366395	0.595116	-0.0481898	0.363362	0.176572	0.40847	0.139241	-0.056136	0.480258	0.270749	0.0811555	0.143322	0.248331	0.313355	0.204883	-0.183942	0.342225	-0.0890711	0.191279	0.282821	0.516551	0.0765186	-0.0296528	0.141591	-0.0529113	0.490461	-0.121734	-0.0240952	0.00265338	-0.655877
RP11-51M18	84464201	0.0229845	0.39055	0.359911	-0.128001	0.580448	0.0466652	0.0375906	0.145443	0.558646	0.757145	-0.0261106	0.261321	0.395757	0.587617	0.331049	-0.261726	0.545464	0.310085	0.163925	0.263999	#N/A	0.177138	0.258065	-0.284164	0.834857	-0.0824832	0.0191957	-0.125889	0.462173	0.100699	0.0615108	0.482056	-0.0956803		-0.35114	-0.00828829	0.23796
RP11-120I21	8.52279e+07	-0.108412	0.527522	0.236125	-0.108702	0.422948	0.097124	0.148554	0.152002	0.455392	0.75083	0.0338697	0.235683	0.338694	0.259206	0.264971	-0.0824207	0.622515	0.287511	0.229185	#N/A	-0.232797	0.310336	0.244244	-0.263861	0.36436	0.00409034	-0.0330983	-0.214616	0.23986	0.222835	0.147509	0.339613	-0.305188		-0.354101	0.0979477	0.125131
RP11-298P6	87713508	#N/A	#N/A	#N/A	0.0140669	0.30245	#N/A	#N/A	0.291321	0.232065	#N/A	#N/A	-0.0382844	#N/A	#N/A	#N/A	#N/A	#N/A	#N/A	#N/A	#N/A	#N/A	#N/A	#N/A	#N/A	0.937066	#N/A	#N/A	#N/A	#N/A	0.0686793	#N/A	#N/A	-0.0477953	0.360502	#N/A	#N/A	#N/A	0.253026
RP11-433O22	89309502	0.0950285	0.375261	0.145325	-0.0441012	0.333839	-0.188837	1.24907	0.0952809	#N/A	0.6149	-0.131161	0.458182	0.466339	0.0270353	0.252759	-0.0605538	0.580944	0.277412	0.168522	-0.111528	-0.072698	0.22624	0.126769	-0.249435	2.19771	-0.0808463	0.0366532	-0.022713	0.131364	0.225752	0.135158	0.120677	-0.00699369	0.380746	-0.160602	0.0256099	0.00590153	0.257167
RP11-353O11	9.01489e+07	0.076399	0.105722	0.258259	-0.232408	-0.0127429	-0.018041	-0.155307	-0.415202	0.0272706	-0.0998147	0.350345	0.105846	-0.0177574	-0.134589	0.253111	-0.0266726	-0.0309323	0.0782469	-0.238913	-0.0723836	-0.41521	0.0618791	0.26906	-0.50378	0.604382	-0.0897827	0.146327	-0.264902	-0.151514	-0.096429	-0.195716	-0.0742648	-0.218696	-0.0153618	-0.157153	-0.143541	-0.209367	-0.112986
RP11-353D5	92468067	-0.2334	0.695781	0.326074	-0.112021	0.450933	0.0606974	1.32158	-0.0086162	0.751516	0.850303	-0.258157	0.711827	0.865507	0.318866	0.534428	-0.0252131	0.515015	0.281951	0.159736	0.0918518	-0.0830945	0.291923	0.205194	-0.164528	1.59994	-0.020796	-0.0709212	-0.529317	0.279205	0.163542	0.114749	0.0674682	-0.158587	0.00822898	-0.215329	0.176079	0.112941	-0.0851688
RP11-388K12	9.43193e+07	-0.0772072	0.527435	0.250806	0.0437296	0.352211	-0.0714442	0.858416	0.0637546	0.634935	0.513124	-0.116387	0.594458	0.693826	0.153735	0.305673	0.0493	0.578734	0.144247	0.267735	0.376011	0.303347	0.436155	0.155568	-0.288772	-0.129517	0.0269297	0.00376989	-0.401468	0.219284	0.315019	0.181846	0.0080197	0.133841	0.746293	-0.254878	0.115509	-0.0973505	0.635406
RP11-320N21	9.60784e+07	0.361416	0.429251	-0.00863024	-0.0512967	0.346614	-0.0242627	1.47439	0.0057632	#N/A	0.278635	-0.0208053	0.478602	0.313479	-0.0409315	0.162006	-0.111642	0.445508	0.0562168	0.0691773	0.370774	-0.0877023	0.0929234	0.210612	-0.154693	-0.0736119	-0.0911644	-0.124447	-0.0949213	0.0641902	0.0403867	0.129698	0.0101141	0.242664		-0.176381	0.122724	0.0992768
RP11-3D19	97858726	#N/A	0.163006	0.208267	-0.141851	0.304637	-0.188892	0.448016	0.15551	#N/A	0.298768	0.102806	0.537564	#N/A	#N/A	0.0912173	0.0126808	#N/A	0.116212	0.0401944	0.16644	0.172727	#N/A	#N/A	-0.123401	0.342382	-0.0478008	-0.055288	#N/A	#N/A	-0.00456204	0.0179915	0.152096	0.0418063		#N/A	0.0668875	#N/A
RP11-24H3	9.9291e+07	0.349753	0.512637	0.272931	-0.0164446	0.390908	0.0221362	0.722981	0.0264201	0.631098	0.477418	0.0727241	0.629483	0.644964	0.276628	0.342399	-0.0838015	0.494734	0.151637	0.0922418	0.391707	0.0341374	0.34209	0.185763	-0.360361	0.307052	-0.035144	0.0458342	0.401615	0.175264	0.262282	0.162877	-0.0192295	0.39339		-0.303565	0.191021	#N/A
RP11-10G10	101355408	0.0613549	0.526658	0.321386	-0.0891095	0.477924	0.0534352	1.02131	0.188116	0.642749	0.634286	0.360956	0.737031	0.875959	0.205732	0.364115	-0.0812965	0.510096	0.207925	0.124211	0.21562	8.79182e-05	0.341958	0.622369	-0.0672262	1.23298	-0.0518051	-0.00118393	0.373857	0.297743	0.180795	0.108537	0.789128	0.107063		-0.303317	0.235322	0.330966
RP11-373L22	1.02627e+08	0.699981	0.760308	0.614586	-0.0376523	1.09464	0.0655713	1.05113	0.6834	0.899013	0.796574	0.512431	1.08049	1.04946	0.251421	0.52042	0.0428506	0.799628	0.627329	0.323459	0.489878	0.0534167	0.730006	1.14834	-0.0803867	0.245033	-0.00405114	0.544782	0.625361	0.539525	0.352041	0.134749	2.37664	0.376261		-0.296391	0.354986	0.507181
RP11-150P21	1.03881e+08	0.452007	0.361356	0.0435559	-0.00435105	0.574196	-0.190803	0.627227	0.107703	0.226583	0.471125	0.372158	0.472404	0.23347	0.00599094	0.270333	-0.109963	0.466184	0.0887652	0.119302	0.218798	0.111158	0.294226	0.284305	-0.4132	0.322105	0.0190563	0.103722	0.42318	0.258598	0.159381	0.096978	0.309288	0.434487		-0.207286	0.257361	0.0933151
RP11-188I6	1.04945e+08	0.421467	0.632404	0.454738	-0.00832509	0.974342	0.137469	1.24392	0.360743	#N/A	0.84809	0.30892	0.519263	0.997241	0.422282	0.655776	-0.00178229	0.694179	0.51217	0.31715	0.322241	-0.0665479	0.406785	#N/A	-0.216764	-0.666276	0.0946194	0.0327554	#N/A	0.310923	0.250089	0.0792284	1.11441	0.271845		-0.216107	0.318112	0.464358
RP11-200A13	1.06102e+08	0.153961	0.29169	0.205215	-0.0849115	0.639964	0.127523	0.926647	0.186881	#N/A	0.4535	0.2119	0.487858	0.514623	0.319778	0.191945	0.120086	#N/A	-0.401453	0.0530545	0.173032	-0.109511	0.176166	0.422819	-0.0746396	-0.75576	-0.0409901	-0.0190935	0.0275922	0.122496	0.0841447	0.103577	0.179938	0.117869		-0.251882	0.158417	0.194762
RP11-79F7	1.07897e+08	0.419314	0.483244	0.281585	-0.0582086	0.536359	-0.0336667	0.206806	0.500553	#N/A	0.63618	0.706792	0.498116	1.08139	0.109736	0.412803	-0.0266768	0.485283	-0.0627497	0.210675	0.413029	0.137456	0.308648	0.46228	-0.313884	0.555341	0.00670335	0.00011453	0.298039	0.212309	0.266002	0.0825319	0.757665	0.118581		-0.431295	0.212014	0.54747
RP11-15N22	1.0883e+08	0.223167	0.520814	0.246884	-0.00440559	0.89861	0.107357	0.173791	0.496457	0.599429	0.671055	0.426973	0.766925	0.863041	0.470754	0.528862	0.039239	#N/A	0.170531	0.271289	0.210169	-0.168732	0.409726	0.481863	#N/A	0.108895	-0.0110837	-0.0690068	0.123509	0.359039	0.243031	-0.335821	#N/A	0.198377	0.222967	-0.443567	0.0653814	0.174921	0.0883437
RP11-115M13	109058719	0.271614	0.457351	0.21641	-0.0984526	0.754345	-0.135359	-0.00702944	0.499144	0.464931	0.581379	0.319409	0.625105	0.966588	0.304786	0.293123	-0.098776	0.55937	0.0157759	0.193554	#N/A	-0.274705	0.214208	0.412896	-0.166695	-0.591337	-0.000604658	-0.0341695	0.16015	0.207429	0.127329	0.118906	0.911922	0.159076		-0.371859	0.10717	0.265635
RP11-419L20	110524664	0.374966	0.542814	0.36677	-0.0842024	1.108	0.0863807	0.0805476	0.657336	#N/A	0.909582	0.593555	0.980068	0.509086	0.348236	0.727976	-0.0481331	0.909199	0.112946	0.292129	0.592248	-0.0109269	0.413685	0.71737	-0.421463	0.623683	-0.0987529	0.185044	0.620023	0.34297	0.317123	0.279225	2.68526	0.238188		-0.427462	0.245202	0.279228
RP11-114O8	1.12183e+08	0.20845	#N/A	#N/A	#N/A	0.42541	-0.154682	0.162647	0.190018	0.161721	0.359712	#N/A	0.330588	1.27145	#N/A	#N/A	#N/A	0.439513	#N/A	0.150684	#N/A	#N/A	#N/A	0.146286	-0.250264	#N/A	#N/A	#N/A	-0.0749504	#N/A	0.0090438	0.0139642	0.974736	#N/A		#N/A	#N/A	0.431621
RP11-11A18	1.13576e+08	-0.0606826	0.47948	0.25637	-0.0931335	0.758415	0.0174838	0.314895	0.361808	0.55803	0.65765	0.253799	0.704093	1.05828	0.25293	0.426188	-0.120799	0.514028	-0.0557021	0.139681	0.0823683	-0.0139997	0.304845	0.331379	-0.158981	2.10154	-0.0431293	-0.117692	0.270863	0.246778	0.135022	0.0677306	1.35374	-0.0348454		-0.205437	0.220104	0.279511
RP11-2K18	1.15838e+08	#N/A	0.143824	#N/A	-0.257789	#N/A	#N/A	#N/A	#N/A	#N/A	#N/A	#N/A	#N/A	#N/A	#N/A	#N/A	-0.343831	#N/A	#N/A	-0.00326994	#N/A	0.280644	#N/A	#N/A	#N/A	1.0485	0.325122	#N/A	#N/A	#N/A	#N/A	#N/A	#N/A	0.000615314		-0.434272	0.0805499	#N/A
RP11-536K17	1.17384e+08	0.501725	0.57678	0.499379	-0.0282198	0.757571	0.105571	1.46552	0.738407	0.892482	0.867936	0.925665	0.848276	0.467498	0.441974	0.55375	0.0282857	0.636113	0.273951	0.344587	0.523043	1.11909	0.534934	0.625426	-0.411009	2.58512	-0.0371525	0.233099	0.971477	0.557248	0.356162	0.181748	2.21189	0.433348	0.39835	-0.444514	0.144304	0.610084	0.374888
RP11-67N21	1.18382e+08	0.412264	0.553708	0.372122	-0.0694382	0.625818	-0.10777	1.60036	0.592186	0.564683	0.97987	0.764525	0.935256	1.65017	0.379688	0.571906	-0.142811	0.741198	-0.306212	0.28519	0.44245	0.91995	0.425687	0.500276	-0.262659	2.27679	-0.0679158	0.177235	0.667176	0.536199	0.268991	0.169009	1.54606	0.348159		-0.361295	0.120244	0.727862
RP11-72M5	119879740	0.38705	0.525722	0.550333	-0.0518902	0.744356	-0.0102653	0.308883	0.870506	#N/A	0.895771	0.852225	1.06292	1.0888	0.387115	0.670399	-0.0722349	0.518775	-0.222604	0.264665	0.399094	1.04893	0.419918	0.459209	-0.219473	2.33257	-0.0327788	0.2322	0.612112	0.274693	0.252847	0.161218	1.47709	0.29471		-0.240495	0.123293	1.05252
RP11-22A24	1.20788e+08	0.314953	0.45388	0.459919	-0.0369905	0.661283	-0.253839	0.609996	0.453464	0.573741	0.675067	1.04389	0.715963	0.381838	0.0349948	#N/A	0.0465761	0.401887	0.00505241	0.232327	0.316009	1.51763	0.370922	0.156922	-0.173964	1.63953	0.0795065	0.271332	0.652781	0.468069	0.179925	0.0978493	1.19134	0.344597	0.625898	-0.17173	#N/A	0.66443	0.753974
RP11-16G11	1.22799e+08	0.616141	0.391888	0.709642	-0.220666	0.464995	-0.251135	1.1307	0.524492	0.374902	0.736526	0.688873	0.545397	0.176524	-0.119244	0.489568	-0.376598	0.22354	0.265247	0.049587	0.490565	0.584246	0.551221	0.481413	-0.370245	2.37885	-0.103941	0.415807	1.11806	0.356906	-0.00110729	0.0873908	1.20292	-0.0824		-0.294613	-0.0697264	1.08907
RP11-96B2	123611976	0.613911	0.716062	0.449441	-0.0332488	0.571003	-0.033768	1.2925	0.84108	0.784678	0.877644	0.835106	0.964621	0.547865	0.276063	0.524522	0.00395682	0.338814	0.0324377	0.231558	0.374113	1.45942	0.438037	0.395754	-0.207393	2.96665	0.00128293	0.11027	0.89195	0.417263	0.130724	0.312906	1.11806	-0.0766527		-0.293324	0.1409	0.407002
RP11-174I12	124634474	0.281519	0.645799	0.769526	-0.018428	0.958923	-0.0208581	1.48292	1.15654	0.739818	1.26603	1.06799	1.10484	0.572672	0.394786	0.535231	-0.0307273	0.54408	0.550047	0.305844	0.558183	0.922635	0.618352	0.610849	-0.259455	2.81235	-0.0867924	0.509879	0.992379	0.52218	0.270001	0.227419	1.61178	0.911019		-0.374929	0.403378	2.02597
RP11-532M24	1.25737e+08	0.0810927	#N/A	#N/A	#N/A	0.811054	#N/A	1.33448	0.458324	0.388318	#N/A	#N/A	0.987473	0.608231	#N/A	#N/A	#N/A	-0.330637	0.205731	0.284825	#N/A	#N/A	#N/A	0.422288	#N/A	2.32574	#N/A	#N/A	0.656998	#N/A	0.403585	-0.134018	0.857452	#N/A		#N/A	#N/A	#N/A
RP11-28I2	127663972	-0.0216757	0.403389	0.302139	-0.083382	0.486139	-0.233238	0.133897	0.551218	0.243882	0.772123	0.633973	0.77179	0.274018	0.261863	0.273666	-0.257123	0.200456	0.240033	0.148877	0.0198512	1.14845	0.372603	0.179681	#N/A	0.607805	-0.332675	-0.0159432	0.613126	0.241841	0.127349	0.0865217	1.16428	0.612756		-0.113662	0.143903	1.2843
RP11-440N18	1.28757e+08	0.865218	0.621181	0.607916	0.100935	0.924382	0.236514	1.58294	0.82511	1.10655	1.1205	1.13736	1.06018	0.821536	0.49748	0.605663	0.0673125	0.370355	0.30857	0.400364	0.517537	2.10855	0.609092	0.368833	0.213901	2.88623	2.58302	0.255715	#N/A	0.433956	0.439661	0.362128	1.50367	1.03781		0.374019	0.419775	1.98203
RP11-21M19	1.30025e+08	0.484597	0.492736	0.468297	0.00889434	0.69399	0.052531	1.19845	0.63546	0.551916	0.698189	#N/A	0.718518	-0.0213839	0.404794	0.295204	0.0454952	0.262273	0.314712	0.228764	0.396221	1.65851	0.320917	0.500225	-0.0219673	0.300796	-0.447326	0.146233	1.22005	0.171212	0.21581	0.263984	1.22146	0.651722	0.268135	0.0575775	0.244353	1.03117	0.0674973
RP11-3O20	130419479	0.119242	-0.180485	0.163616	-0.148683	-0.125246	-0.456904	0.118882	0.0354702	-0.00900069	0.0105315	0.227603	0.270865	-0.162811	-0.277668	0.07913	-0.132688	0.452825	-0.0785605	0.125452	0.0724901	0.0123818	0.0409817	0.228553	-0.257598	0.533943	-0.115583	0.404712	0.202768	0.189163	-0.0177733	-0.205072	0.0331699	-0.0693159	0.0163215	-0.0816527	-0.293989	0.196842	-0.377765
RP11-269I24	1.31718e+08	0.677246	0.75263	0.850568	0.137334	#N/A	0.0839364	0.00377008	0.987442	0.795749	1.06691	1.32384	1.3518	-0.0354903	0.787835	0.676317	0.148996	#N/A	0.493411	0.441412	0.578254	2.01935	0.710304	0.610534	0.415302	-0.0184064	0.128101	0.375697	0.609967	0.584195	0.418471	0.340479	#N/A	0.960322	0.724804	0.147129	0.458666	#N/A	0.873589
RP11-71N3	1.33237e+08	0.424645	0.608615	0.788435	-0.0264044	0.819607	0.0212117	-0.237941	0.920952	#N/A	0.963143	0.804322	1.00505	0.363826	-0.524085	0.72145	-0.0109268	0.528461	0.173986	0.318224	0.539643	0.906575	0.465968	0.543027	0.150354	0.204108	0.0299825	0.341178	0.194425	0.317501	0.289788	0.296876	1.16023	0.592061		0.0881871	0.195011	0.932929
RP11-45B19	135658724	0.487237	0.750742	0.766328	0.0157564	0.940676	-0.0238173	-0.291426	1.0442	0.536734	1.12347	0.976821	1.22617	-0.113764	-0.988531	0.549549	0.0609762	0.423583	-0.545275	0.381853	0.759861	1.35434	0.560487	0.550909	0.078356	0.458133	0.0223966	0.269589	0.227694	0.488076	0.404435	0.295338	1.47543	0.743881		0.0287479	0.32143	0.99153
RP11-356M23	137886603	0.260111	#N/A	0.348335	#N/A	0.574077	0.00339038	-0.168061	0.484112	0.381314	0.537497	0.566981	0.709122	0.00616171	#N/A	#N/A	-0.0960831	0.358905	-0.290234	0.237797	0.233195	0.882676	0.349933	0.329347	#N/A	#N/A	#N/A	-0.0416773	-0.401016	0.225331	0.213283	-0.0790064	#N/A	0.361171	-0.152367	-0.04695	#N/A	0.411031	-0.327199
RP11-172M18	139380318	0.480892	0.61406	0.87927	0.0347242	0.962513	0.0717509	-0.229036	1.00878	0.547143	0.922638	0.886811	1.16765	-0.1911	-0.445049	0.427881	0.124238	0.324775	0.410466	0.426211	0.561936	-0.069978	0.425905	0.573615	0.276401	-0.364372	-0.00340141	0.215405	0.356225	0.551525	0.431821	0.356603	0.728101	0.731706		0.0261668	0.23026	0.97162
RP11-65A5	141473841	0.512519	0.611869	0.900226	0.129498	1.25733	0.0649214	1.30432	0.512913	0.857353	0.878524	1.22368	1.47439	0.132914	-0.166212	0.690029	0.197273	0.648096	0.387291	0.462073	0.769997	0.465102	0.695302	0.676322	0.575251	-0.0351163	0.0695896	0.534796	0.608193	0.441901	0.410472	0.31505	0.739825	0.931791	0.290161	0.0925698	0.492533	0.893849	0.208592
RP11-370K2	1.42702e+08	0.354661	0.319198	0.534332	-0.135419	0.409338	0.135247	0.114839	0.385936	0.346213	0.278465	0.30205	0.374982	-0.0607541	-0.227535	0.0468856	0.025551	0.0719973	-0.0350396	0.0125708	0.377747	0.0855951	0.123131	0.41183	-0.263203	0.105999	-0.0826034	0.121083	0.312522	0.216809	-0.0187318	-0.060623	0.596235	0.0730405		-0.0106494	0.0960516	0.125528
RP11-774L4	143780944	-0.532773	-0.0757622	-0.645912	0.106417	-0.33904	0.0117872	-0.0306981	-0.62719	#N/A	-0.517038	0.191272	-0.13078	-0.293772	0.0353315	-0.377584	0.0830094	-0.378664	-0.46775	-0.0153472	-0.347797	-0.0329423	-0.597576	-0.356371	0.240173	-0.173218	0.0380962	-0.603775	-0.820017	-0.295886	-0.0485557	-0.0677723	-0.249345	-0.0082967	-0.0905156	-0.04341	0.140164	-0.645331	-0.260843
