# Supplementary material for: High-resolution array CGH clarifies events occurring on 8p in carcinogenesis
Source: BMC Cancer. 2008 Oct 7;8:288. doi: 10.1186/1471-2407-8-288 (PMC2576333; doi:10.1186/1471-2407-8-288)
Supplement: Additional File 6 — Fosmid array CGH. This file includes the fosmid array CGH data for cell lines with rearrangements in either 8p23.3 or 8p22, between DLC1 and TUSC3. [file 1471-2407-8-288-S6.xls]

## Sheet: 8p21.3
Supplementary Table 4: Fosmid array CGH results for 8p21.3 and 8p22
Clone name	Position	MDA-MB-134	BT-20
R-WI2-876C9	21587879	3.03796	0.913336
WI2-876C9	21587879	3.30331	0.903207
R-WI2-2866B15	21610556	2.99174	1.02659
WI2-2866B15	21610556	3.42427	1.02803
R-WI2-2337I13	2.16424e+07	2.8109	0.910403
WI2-2337I13	2.16424e+07	3.31016	0.954236
WI2-1710H14	2.17083e+07	3.20574	1.3854
R-WI2-1813O22	2.17399e+07	3.00996	1.00591
WI2-1813O22	2.17399e+07	3.15296	1.08347
WI2-872G18	2.1779e+07	2.93577	0.916263
R-WI2-1324J9	21804465	2.66539	0.900235
WI2-1324J9	21804465	3.10329	0.904854
R-WI2-2672K10	21805901	0.886998	0.580269
WI2-2672K10	21805901	0.919467	0.529305
WI2-1462I7	2.18196e+07	3.00558	0.844483
R-WI2-1113E10	21820951	2.41571	0.948973
WI2-1113E10	21820951	2.97608	0.968625
R-WI2-749B16	21840257	2.95098	0.878906
WI2-749B16	21840257	2.92993	0.804299
WI2-1977J2	2.18594e+07	2.95849	0.684646
R-WI2-573O2	2.18792e+07	0.449122	-0.193891
WI2-573O2	2.18792e+07	0.444751	-0.348635
WI2-1123N8	2.18936e+07	2.72975	0.873656
R-WI2-867G13	2.19168e+07	2.85722	0.855636
WI2-867G13	2.19168e+07	2.90596	0.836482
R-WI2-1084D15	2.19406e+07	2.96454	0.905291
WI2-1084D15	2.19406e+07	3.10574	0.943216
WI2-1478H8	2.19499e+07	2.97044	1.17892
R-WI2-2248J19	2.19721e+07	2.1882	0.98265
WI2-2248J19	2.19721e+07	2.16699	1.03016
R-WI2-1473H14	21994672	1.35632	1.03153
WI2-1473H14	21994672	1.36221	1.02869
WI2-1990O15	22039283	0.356175	1.64733
R-WI2-481M6	2.20395e+07	0.0707815	1.69692
WI2-481M6	2.20395e+07	#N/A	1.67852
R-WI2-1400C6	22071981	-0.124601	1.5192
WI2-1400C6	22071981	-0.190955	1.5513
R-WI2-3563B2	2.21073e+07	-0.0515367	1.48176
WI2-3563B2	2.21073e+07	-0.0615877	1.41521
WI2-486J15	22144060	-0.0231121	2.10906
R-WI2-1498A13	22167226	-0.0332074	1.72365
WI2-1498A13	22167226	4.21634e-05	1.73762
WI2-919D22	22211857	0.00782628	1.78054
R-WI2-569P17	22249706	-0.132752	1.37171
WI2-569P17	22249706	-0.148165	1.44603

## Sheet: 8p22
Clone name	Position	HCC1806	HCC1806 (sorted del(8)(8p12-22))	HCC1187 (sorted der(8)(1q10->1q21.3::8p22->8q22.2::1p31.1->1pter))	SUM44	MIA PaCa-2	DU4475
R-WI2-514E15	12968219	-0.135592	-4.80273	-1.49584	0.582708	-0.189495	-0.159602
WI2-514E15	12968219	0.290538	-5.2187	-1.62353	0.662057	-0.118691	-0.144184
WI2-3018J5	12992258	-0.275505	1.18063	-0.346917	0.0859955	-0.158058	-0.0171198
R-WI2-1753O17	1.30201e+07	-0.224504	1.16913	-0.185952	-0.337031	-0.150601	0.0492773
WI2-1753O17	1.30201e+07	-0.262537	1.16013	-0.268327	-0.183157	-0.187179	0.123794
WI2-682M23	13059247	-0.325873	0.671676	-0.35194	-0.127648	-0.110802	0.0741155
R-WI2-969L15	1.30962e+07	-0.585409	0.312225	-1.33254	-0.057026	-0.200829	0.0377023
WI2-969L15	1.30962e+07	-0.57748	0.316498	-1.32658	-0.240094	-0.203777	0.0511661
R-WI2-2762J5	1.31537e+07	-0.592841	0.634931	-1.34947	-0.20527	-0.220923	0.0465554
WI2-2762J5	1.31537e+07	-0.490973	0.756128	-1.36213	-0.340806	-0.269278	0.0641425
R-WI2-1606M13	1.31912e+07	-0.207016	1.09031	-0.553274	0.0108279	-0.010594	0.138155
WI2-1606M13	1.31912e+07	-0.131308	1.17345	-0.743265	-0.079199	-0.0365969	0.095062
WI2-657D5	1.32263e+07	-0.224536	1.09743	-0.32473	0.065479	-0.0974819	0.0830221
R-WI2-462H12	13255823	-0.512105	1.10377	-0.709312	-0.0658231	-0.0842833	0.15237
WI2-462H12	13255823	-0.255861	1.04715	-0.637965	-0.0363393	0.0122753	0.177321
WI2-2988G4	13293262	-0.261371	0.670324	-1.28319	-0.174745	-0.043307	0.142211
R-WI2-1217D19	1.33077e+07	-0.361723	0.262389	-1.21521	-0.241412	-0.21376	0.0085813
WI2-1217D19	1.33077e+07	-0.214416	0.424747	-1.36578	-0.173891	-0.145729	0.0308082
R-WI2-609I16	13339873	-0.313416	0.414662	-0.884256	0.124379	0.0110611	0.127038
WI2-609I16	13339873	-0.303127	0.462528	-0.812002	0.0845385	0.0416477	0.184028
WI2-2270L11	13396404	-0.265557	1.29367	-0.174071	0.539265	-0.299214	0.0296567
R-WI2-2241A16	13396412	0.287784	-1.28733	1.31709	1.22248	0.110962	0.0227047
WI2-2241A16	13396412	1.04895	-1.20295	1.38036	1.29304	0.118083	-0.0172452
R-WI2-790K9	13425928	-0.502719	0.771907	-1.02229	0.788645	-0.294845	-0.00220728
WI2-790K9	13425928	#VALUE!	0.823885	-1.28077	0.903957	-0.329691	0.0265479
R-WI2-3128N18	13986216	0.468697	0.712344	-0.61318	0.950526	-0.065622	0.0849217
WI2-3128N18	13986216	#VALUE!	0.727059	-1.60798	1.05025	-0.151639	0.0787915
WI2-974O4	1.40214e+07	0.265301	0.793092	-0.619823	1.15811	-0.19203	-0.147994
R-WI2-3571G5	14063584	0.387021	0.376224	-1.13876	1.10478	-0.104118	0.0496899
WI2-3571G5	14063584	0.565912	0.570799	-1.68505	1.14312	-0.215074	0.0585691
R-WI2-1375J17	14100531	0.471642	0.324484	-0.833828	0.914763	-0.026565	0.011105
WI2-1375J17	14100531	0.59528	0.360823	-1.26632	1.00542	-0.10179	0.0430264
WI2-1708F11	14162592	0.178415	0.208198	-0.387999	0.900011	-0.0787081	0.0503854
R-WI2-542N7	1.42596e+07	-0.336815	-4.00867	-0.322644	1.07545	-0.0728158	0.0583665
WI2-542N7	1.42596e+07	-0.172062	-3.61274	-0.17197	0.983831	-0.160459	0.142432
R-WI2-1013J7	14301018	-0.28245	-4.91458	-1.64267	0.870242	-0.359124	-0.0860669
WI2-1013J7	14301018	0.512505	#N/A	-1.74572	0.958572	-0.354575	-0.0431899
WI2-1696L18	14351418	0.465307	-4.4518	-0.510596	0.966738	-0.0317347	0.0316267
R-WI2-893H14	1.43787e+07	0.217231	-4.09317	0.0724298	0.787954	0.168577	0.0217443
WI2-893H14	1.43787e+07	0.47863	-4.05234	-0.137268	0.901782	0.0486674	0.0517511
R-WI2-2843H19	14400844	0.355365	-4.85286	-0.951219	0.805145	-0.41841	-0.0671341
WI2-2843H19	14400844	0.0376329	-4.9093	-0.84869	0.839813	-0.411367	-0.0815186
WI2-1223D16	14433138	-0.0126795	-4.61345	-1.17186	1.11608	-0.377297	-0.0189105
R-WI2-3371D15	14464159	-0.408696	-4.31313	-0.681875	0.958535	-0.125262	0.0546439
WI2-3371D15	14464159	-0.326476	-4.19445	-0.54302	1.16591	-0.0956055	0.116329
WI2-2180K18	14482154	-0.135721	-2.95772	0.198823	0.842753	-0.0373811	0.0234094
R-WI2-728G21	14529552	0.263187	-4.68115	-1.68888	0.722425	-0.431734	-0.0400713
WI2-728G21	14529552	-0.123219	-4.92483	-1.76259	0.789351	-0.388346	-0.045144
WI2-438H1	15445352	0.57555	-4.70799	-1.80593	0.71496	0.727594	0.442337
R-WI2-1742B15	15484558	-0.332874	-5.12651	1.87545	-0.201204	-1.56276	-0.325789
WI2-1742B15	15484558	-0.141952	-5.12141	1.82891	-0.215834	-1.83176	-0.283662
R-WI2-2819N9	15538469	-0.607456	-4.36601	2.48139	-0.243901	-2.57094	-0.319446
WI2-2819N9	15538469	-0.734037	-4.73139	2.50573	-0.392802	-2.62379	-0.383621
R-WI2-1728L6	15568097	-0.480651	-5.03602	2.69725	-0.372702	-2.47651	-0.427319
WI2-1728L6	15568097	-0.399703	-4.79371	2.88008	-0.461427	-2.14098	-0.364036
WI2-805O9	15606160	-0.41279	-5.56926	2.40474	-0.0712907	-2.96105	-0.382262
R-WI2-1363G2	1.56387e+07	-0.540883	-4.64205	3.31779	-0.125157	#N/A	-0.261264
WI2-1363G2	1.56387e+07	-0.38499	-4.52234	3.29967	-0.0277735	-2.14286	-0.253678
WI2-2029N23	15678338	-0.596989	-4.29239	3.84017	0.162143	-3.89872	-0.0418775
R- indicates repeat
